# Supplementary material for: Assessment of genotyping array performance for genome-wide association studies and imputation in African cattle
Source: Genet Sel Evol. 2022 Sep 4;54:58. doi: 10.1186/s12711-022-00751-5 (PMC9441065; doi:10.1186/s12711-022-00751-5)
Supplement: Supplementary file 5 — Additional file 5: Table S4. Coordinates (chromosome and position in bp) of the variants retained after lift-over on both UMD3.1 and ARS-UCD1.2 assemblies. Variants retained after combining and lifting-over the different HD array data. Coordinates (chromosome and position in bp) on both UMD3.1 and ARS-UCD1.2 assemblies are provided. [file 12711_2022_751_MOESM5_ESM.csv]

Additional file 5 Table S4
	UMD3.1		ARS-UCD1.2
SNP ID	CHROM	POS	CHROM	POS
ARS-BFGL-BAC-11602	0	0	10	27037274
ARS-BFGL-BAC-13205	0	0	13	61051704
ARS-BFGL-BAC-19353	0	0	15	48311976
ARS-BFGL-BAC-31012	0	0	22	56094266
ARS-BFGL-BAC-35948	0	0	14	543806
ARS-BFGL-NGS-100012	0	0	6	89102493
ARS-BFGL-NGS-100232	0	0	1	41088436
ARS-BFGL-NGS-100372	0	0	16	62836120
ARS-BFGL-NGS-100549	0	0	20	22313712
ARS-BFGL-NGS-100941	0	0	17	48308515
ARS-BFGL-NGS-101104	0	0	15	25160849
ARS-BFGL-NGS-101164	0	0	4	30867683
ARS-BFGL-NGS-101368	0	0	1	43864691
ARS-BFGL-NGS-101923	0	0	10	34358150
ARS-BFGL-NGS-102643	0	0	18	40913037
ARS-BFGL-NGS-102677	0	0	3	118780340
ARS-BFGL-NGS-102692	0	0	1	155222010
ARS-BFGL-NGS-102954	0	0	8	112112239
ARS-BFGL-NGS-103025	0	0	27	5370815
ARS-BFGL-NGS-103351	0	0	4	77726642
ARS-BFGL-NGS-103453	0	0	4	69412929
ARS-BFGL-NGS-103516	0	0	12	35180763
ARS-BFGL-NGS-103592	0	0	26	25790675
ARS-BFGL-NGS-103668	0	0	6	109703860
ARS-BFGL-NGS-103743	0	0	18	61653018
ARS-BFGL-NGS-103757	0	0	10	47494924
ARS-BFGL-NGS-104164	0	0	8	112294473
ARS-BFGL-NGS-104193	0	0	5	104040398
ARS-BFGL-NGS-10457	0	0	16	35078221
ARS-BFGL-NGS-104590	0	0	2	107645906
ARS-BFGL-NGS-104691	0	0	16	33653229
ARS-BFGL-NGS-105119	0	0	1	157725088
ARS-BFGL-NGS-105170	0	0	21	27115398
ARS-BFGL-NGS-106242	0	0	4	7510935
ARS-BFGL-NGS-106599	0	0	3	4163600
ARS-BFGL-NGS-106628	0	0	16	34396924
ARS-BFGL-NGS-106856	0	0	4	21884412
ARS-BFGL-NGS-107158	0	0	13	43277294
ARS-BFGL-NGS-108506	0	0	18	5846812
ARS-BFGL-NGS-108764	0	0	8	112232760
ARS-BFGL-NGS-108922	0	0	8	112574133
ARS-BFGL-NGS-108995	0	0	1	152960777
ARS-BFGL-NGS-10918	0	0	23	47981058
ARS-BFGL-NGS-109769	0	0	9	15149826
ARS-BFGL-NGS-110034	0	0	20	67116866
ARS-BFGL-NGS-110081	0	0	4	41230144
ARS-BFGL-NGS-110451	0	0	21	12247673
ARS-BFGL-NGS-110582	0	0	4	70708025
ARS-BFGL-NGS-110734	0	0	6	81593543
ARS-BFGL-NGS-110888	0	0	20	64277373
ARS-BFGL-NGS-111415	0	0	4	15495171
ARS-BFGL-NGS-111441	0	0	3	116812153
ARS-BFGL-NGS-111790	0	0	7	103073893
ARS-BFGL-NGS-111877	0	0	2	112114902
ARS-BFGL-NGS-112002	0	0	8	111524854
ARS-BFGL-NGS-112087	0	0	23	28307519
ARS-BFGL-NGS-112303	0	0	10	16788178
ARS-BFGL-NGS-112620	0	0	6	19825512
ARS-BFGL-NGS-112902	0	0	10	98114450
ARS-BFGL-NGS-112991	0	0	3	117659688
ARS-BFGL-NGS-113446	0	0	8	112865068
ARS-BFGL-NGS-113514	0	0	3	39491959
ARS-BFGL-NGS-113869	0	0	3	86267431
ARS-BFGL-NGS-113903	0	0	4	73924199
ARS-BFGL-NGS-113945	0	0	5	6396764
ARS-BFGL-NGS-114104	0	0	15	56993725
ARS-BFGL-NGS-114435	0	0	16	47748935
ARS-BFGL-NGS-11454	0	0	8	112052712
ARS-BFGL-NGS-114952	0	0	18	1482465
ARS-BFGL-NGS-115451	0	0	1	34127950
ARS-BFGL-NGS-115471	0	0	15	16729438
ARS-BFGL-NGS-115677	0	0	3	64666058
ARS-BFGL-NGS-115911	0	0	15	4223548
ARS-BFGL-NGS-116174	0	0	6	591297
ARS-BFGL-NGS-11618	0	0	24	37203930
ARS-BFGL-NGS-116271	0	0	10	78830913
ARS-BFGL-NGS-116563	0	0	26	2394925
ARS-BFGL-NGS-116644	0	0	7	14299023
ARS-BFGL-NGS-116695	0	0	9	48773546
ARS-BFGL-NGS-116907	0	0	18	56560944
ARS-BFGL-NGS-117179	0	0	6	101804060
ARS-BFGL-NGS-11741	0	0	8	103749542
ARS-BFGL-NGS-117896	0	0	28	35669704
ARS-BFGL-NGS-117911	0	0	17	3832911
ARS-BFGL-NGS-118144	0	0	11	38704708
ARS-BFGL-NGS-118565	0	0	8	112262700
ARS-BFGL-NGS-118619	0	0	16	62683690
ARS-BFGL-NGS-118950	0	0	16	80180909
ARS-BFGL-NGS-118954	0	0	2	25756444
ARS-BFGL-NGS-119099	0	0	18	56626927
ARS-BFGL-NGS-119317	0	0	13	41262750
ARS-BFGL-NGS-119368	0	0	25	6766372
ARS-BFGL-NGS-119436	0	0	11	97120046
ARS-BFGL-NGS-119439	0	0	18	62973563
ARS-BFGL-NGS-119598	0	0	8	112401613
ARS-BFGL-NGS-119666	0	0	26	36374213
ARS-BFGL-NGS-11968	0	0	18	12115609
ARS-BFGL-NGS-119908	0	0	6	113005937
ARS-BFGL-NGS-12139	0	0	4	50755462
ARS-BFGL-NGS-12151	0	0	18	7755335
ARS-BFGL-NGS-12947	0	0	14	25300021
ARS-BFGL-NGS-13306	0	0	3	93598179
ARS-BFGL-NGS-14098	0	0	9	32209150
ARS-BFGL-NGS-14613	0	0	18	60951113
ARS-BFGL-NGS-14914	0	0	8	112754409
ARS-BFGL-NGS-14974	0	0	13	82470075
ARS-BFGL-NGS-15093	0	0	11	102981952
ARS-BFGL-NGS-152	0	0	1	87282331
ARS-BFGL-NGS-15215	0	0	25	37496160
ARS-BFGL-NGS-15914	0	0	26	12490256
ARS-BFGL-NGS-1695	0	0	1	47697023
ARS-BFGL-NGS-17227	0	0	17	64221802
ARS-BFGL-NGS-17607	0	0	23	39218159
ARS-BFGL-NGS-17854	0	0	10	64751385
ARS-BFGL-NGS-17889	0	0	22	39000267
ARS-BFGL-NGS-18050	0	0	15	64153270
ARS-BFGL-NGS-18790	0	0	10	27084475
ARS-BFGL-NGS-1913	0	0	8	68777814
ARS-BFGL-NGS-19136	0	0	2	113884138
ARS-BFGL-NGS-19402	0	0	25	32642440
ARS-BFGL-NGS-19632	0	0	8	112776575
ARS-BFGL-NGS-19710	0	0	26	49474324
ARS-BFGL-NGS-19723	0	0	8	111620772
ARS-BFGL-NGS-20343	0	0	8	112100415
ARS-BFGL-NGS-20827	0	0	8	110950355
ARS-BFGL-NGS-21001	0	0	1	138133242
ARS-BFGL-NGS-21154	0	0	18	63250344
ARS-BFGL-NGS-21162	0	0	16	59652144
ARS-BFGL-NGS-23524	0	0	4	68861557
ARS-BFGL-NGS-2356	0	0	21	42751191
ARS-BFGL-NGS-24295	0	0	20	70614282
ARS-BFGL-NGS-2467	0	0	12	62728452
ARS-BFGL-NGS-25089	0	0	23	14007398
ARS-BFGL-NGS-25631	0	0	2	125001129
ARS-BFGL-NGS-25996	0	0	19	27642885
ARS-BFGL-NGS-26627	0	0	8	111816382
ARS-BFGL-NGS-27334	0	0	16	77047411
ARS-BFGL-NGS-27970	0	0	4	87975607
ARS-BFGL-NGS-28219	0	0	8	98045058
ARS-BFGL-NGS-28227	0	0	5	6599976
ARS-BFGL-NGS-28263	0	0	27	37487984
ARS-BFGL-NGS-28372	0	0	8	112202069
ARS-BFGL-NGS-29577	0	0	25	33022395
ARS-BFGL-NGS-30528	0	0	28	21793880
ARS-BFGL-NGS-31235	0	0	8	112461632
ARS-BFGL-NGS-3125	0	0	9	74969421
ARS-BFGL-NGS-31515	0	0	14	19561012
ARS-BFGL-NGS-3238	0	0	14	31621549
ARS-BFGL-NGS-32657	0	0	12	14930782
ARS-BFGL-NGS-32812	0	0	8	51546300
ARS-BFGL-NGS-32847	0	0	8	112715763
ARS-BFGL-NGS-33448	0	0	6	60191863
ARS-BFGL-NGS-33654	0	0	8	41519128
ARS-BFGL-NGS-33890	0	0	12	71731192
ARS-BFGL-NGS-33908	0	0	23	18918321
ARS-BFGL-NGS-3396	0	0	15	24166187
ARS-BFGL-NGS-34294	0	0	12	63167588
ARS-BFGL-NGS-34722	0	0	12	13414087
ARS-BFGL-NGS-35391	0	0	8	112150362
ARS-BFGL-NGS-35436	0	0	11	66304348
ARS-BFGL-NGS-3579	0	0	8	28356614
ARS-BFGL-NGS-370	0	0	13	35107515
ARS-BFGL-NGS-37828	0	0	10	31732419
ARS-BFGL-NGS-38345	0	0	11	99962891
ARS-BFGL-NGS-39701	0	0	19	34087062
ARS-BFGL-NGS-40507	0	0	4	24122462
ARS-BFGL-NGS-40750	0	0	28	45783519
ARS-BFGL-NGS-41280	0	0	9	12384438
ARS-BFGL-NGS-41309	0	0	8	111672008
ARS-BFGL-NGS-41326	0	0	27	31043333
ARS-BFGL-NGS-41701	0	0	8	112484347
ARS-BFGL-NGS-41853	0	0	1	16844981
ARS-BFGL-NGS-41997	0	0	19	31982144
ARS-BFGL-NGS-42226	0	0	26	31045180
ARS-BFGL-NGS-42426	0	0	11	100949824
ARS-BFGL-NGS-42451	0	0	10	42265703
ARS-BFGL-NGS-42540	0	0	20	8151139
ARS-BFGL-NGS-42897	0	0	9	15628228
ARS-BFGL-NGS-42980	0	0	23	27800153
ARS-BFGL-NGS-4428	0	0	15	30665656
ARS-BFGL-NGS-45087	0	0	4	115461900
ARS-BFGL-NGS-4864	0	0	10	54808359
ARS-BFGL-NGS-4903	0	0	5	71321382
ARS-BFGL-NGS-52549	0	0	4	50306418
ARS-BFGL-NGS-52883	0	0	25	20743350
ARS-BFGL-NGS-5326	0	0	3	115310578
ARS-BFGL-NGS-53304	0	0	16	20887580
ARS-BFGL-NGS-5557	0	0	6	103213254
ARS-BFGL-NGS-55625	0	0	9	88532524
ARS-BFGL-NGS-57989	0	0	18	11033534
ARS-BFGL-NGS-59120	0	0	20	61874085
ARS-BFGL-NGS-59850	0	0	6	114948712
ARS-BFGL-NGS-60445	0	0	16	45759753
ARS-BFGL-NGS-60707	0	0	3	48355845
ARS-BFGL-NGS-6072	0	0	12	14156556
ARS-BFGL-NGS-62273	0	0	19	21504106
ARS-BFGL-NGS-62923	0	0	16	29552963
ARS-BFGL-NGS-64102	0	0	29	13700617
ARS-BFGL-NGS-64128	0	0	10	52846220
ARS-BFGL-NGS-65105	0	0	2	39087568
ARS-BFGL-NGS-65959	0	0	15	36946673
ARS-BFGL-NGS-66371	0	0	9	88561108
ARS-BFGL-NGS-66672	0	0	22	6179148
ARS-BFGL-NGS-6911	0	0	18	48672565
ARS-BFGL-NGS-70477	0	0	16	79221088
ARS-BFGL-NGS-70679	0	0	6	44873843
ARS-BFGL-NGS-7076	0	0	8	112818233
ARS-BFGL-NGS-71080	0	0	5	119900034
ARS-BFGL-NGS-71202	0	0	29	36013251
ARS-BFGL-NGS-72995	0	0	13	64159681
ARS-BFGL-NGS-73023	0	0	7	106817976
ARS-BFGL-NGS-74975	0	0	29	44262776
ARS-BFGL-NGS-7598	0	0	13	82574013
ARS-BFGL-NGS-76174	0	0	7	4254618
ARS-BFGL-NGS-76855	0	0	13	71092892
ARS-BFGL-NGS-77775	0	0	11	103827391
ARS-BFGL-NGS-7897	0	0	11	37216915
ARS-BFGL-NGS-79094	0	0	15	917735
ARS-BFGL-NGS-79716	0	0	8	44358614
ARS-BFGL-NGS-79958	0	0	18	59980875
ARS-BFGL-NGS-81524	0	0	8	111792605
ARS-BFGL-NGS-81795	0	0	10	49919088
ARS-BFGL-NGS-82575	0	0	4	8389760
ARS-BFGL-NGS-85245	0	0	19	58004537
ARS-BFGL-NGS-86525	0	0	14	10456504
ARS-BFGL-NGS-88060	0	0	5	74261181
ARS-BFGL-NGS-88229	0	0	2	66681168
ARS-BFGL-NGS-90273	0	0	8	111704559
ARS-BFGL-NGS-90759	0	0	2	45126562
ARS-BFGL-NGS-90942	0	0	29	37490617
ARS-BFGL-NGS-9271	0	0	21	15264311
ARS-BFGL-NGS-93180	0	0	1	137344320
ARS-BFGL-NGS-9594	0	0	8	112376337
ARS-BFGL-NGS-96394	0	0	1	34520771
ARS-BFGL-NGS-96829	0	0	20	63786593
ARS-BFGL-NGS-97046	0	0	1	56196281
ARS-BFGL-NGS-97560	0	0	6	105566545
ARS-BFGL-NGS-98530	0	0	11	2091173
ARS-BFGL-NGS-99140	0	0	21	27814021
ARS-USMARC-618	0	0	5	42843448
BovineHD3300000004	0	0	5	119156197
BovineHD3300000005	0	0	5	119155241
BovineHD3300000006	0	0	26	25494502
BovineHD3300000007	0	0	26	25494481
BovineHD3300000008	0	0	26	25493766
BovineHD3300000011	0	0	12	71658273
BovineHD3300000012	0	0	18	62651245
BovineHD3300000014	0	0	1	493902
BovineHD3300000015	0	0	14	18312557
BovineHD3300000017	0	0	15	8444836
BovineHD3300000018	0	0	15	8443369
BovineHD3300000019	0	0	25	21150490
BovineHD3300000020	0	0	23	29348030
BovineHD3300000029	0	0	9	32651764
BovineHD3300000040	0	0	13	82572841
BovineHD3300000041	0	0	13	82572960
BovineHD3300000067	0	0	6	1193782
BovineHD3300000075	0	0	1	157532893
BovineHD3300000076	0	0	1	157532486
BovineHD3300000078	0	0	1	157532366
BovineHD3300000080	0	0	1	157531736
BovineHD3300000081	0	0	1	157530630
BovineHD3300000082	0	0	1	157530606
BovineHD3300000083	0	0	1	157528973
BovineHD3300000084	0	0	1	157528753
BovineHD3300000085	0	0	1	157527306
BovineHD3300000086	0	0	1	157527295
BovineHD3300000087	0	0	1	157526778
BovineHD3300000088	0	0	1	157525744
BovineHD3300000090	0	0	1	157525682
BovineHD3300000091	0	0	4	55381817
BovineHD3300000092	0	0	1	140813286
BovineHD3300000094	0	0	8	111809550
BovineHD3300000095	0	0	8	111807147
BovineHD3300000096	0	0	17	4894567
BovineHD3300000097	0	0	23	48567718
BovineHD3300000098	0	0	23	48567693
BovineHD3300000105	0	0	6	115501784
BovineHD3300000106	0	0	7	109130160
BovineHD3300000110	0	0	4	41225213
BovineHD3300000112	0	0	15	53438797
BovineHD3300000113	0	0	15	53437699
BovineHD3300000115	0	0	1	158446495
BovineHD3300000116	0	0	1	158445847
BovineHD3300000117	0	0	3	32256062
BovineHD3300000130	0	0	17	70797017
BovineHD3300000131	0	0	17	70798859
BovineHD3300000136	0	0	8	112270480
BovineHD3300000138	0	0	13	27013153
BovineHD3300000139	0	0	2	76107268
BovineHD3300000140	0	0	2	76106991
BovineHD3300000141	0	0	2	76106977
BovineHD3300000153	0	0	1	94209075
BovineHD3300000157	0	0	16	14791040
BovineHD3300000162	0	0	16	14782489
BovineHD3300000165	0	0	24	32801595
BovineHD3300000166	0	0	24	32802180
BovineHD3300000176	0	0	8	113003036
BovineHD3300000177	0	0	8	113002040
BovineHD3300000178	0	0	8	113000456
BovineHD3300000179	0	0	8	112996287
BovineHD3300000180	0	0	8	112995473
BovineHD3300000181	0	0	8	112993678
BovineHD3300000184	0	0	8	112990050
BovineHD3300000185	0	0	8	112985975
BovineHD3300000186	0	0	8	112984157
BovineHD3300000187	0	0	8	112982299
BovineHD3300000188	0	0	8	112981176
BovineHD3300000192	0	0	8	112975269
BovineHD3300000194	0	0	8	112971419
BovineHD3300000195	0	0	8	112970753
BovineHD3300000197	0	0	8	112964934
BovineHD3300000198	0	0	8	112963810
BovineHD3300000200	0	0	8	112962562
BovineHD3300000201	0	0	8	112962013
BovineHD3300000202	0	0	8	112961215
BovineHD3300000203	0	0	8	112960696
BovineHD3300000204	0	0	8	112959273
BovineHD3300000206	0	0	8	112957741
BovineHD3300000207	0	0	8	112955920
BovineHD3300000208	0	0	8	112955288
BovineHD3300000209	0	0	8	112954291
BovineHD3300000210	0	0	8	112953663
BovineHD3300000211	0	0	8	112947576
BovineHD3300000212	0	0	8	112943465
BovineHD3300000214	0	0	8	112939487
BovineHD3300000216	0	0	8	112936930
BovineHD3300000218	0	0	8	112932415
BovineHD3300000219	0	0	8	112930712
BovineHD3300000220	0	0	8	112927369
BovineHD3300000221	0	0	8	112924752
BovineHD3300000222	0	0	8	112917714
BovineHD3300000224	0	0	8	112913155
BovineHD3300000225	0	0	8	112910385
BovineHD3300000226	0	0	8	112909603
BovineHD3300000227	0	0	8	112907710
BovineHD3300000228	0	0	8	112905571
BovineHD3300000229	0	0	8	112903580
BovineHD3300000231	0	0	8	112898173
BovineHD3300000232	0	0	8	112895509
BovineHD3300000233	0	0	8	112894675
BovineHD3300000234	0	0	8	112889810
BovineHD3300000235	0	0	8	112884769
BovineHD3300000236	0	0	8	112881922
BovineHD3300000237	0	0	8	112880216
BovineHD3300000238	0	0	8	112879218
BovineHD3300000239	0	0	8	112870255
BovineHD3300000240	0	0	8	112869056
BovineHD3300000242	0	0	8	112864452
BovineHD3300000243	0	0	8	112862056
BovineHD3300000244	0	0	8	112860820
BovineHD3300000245	0	0	8	112793935
BovineHD3300000246	0	0	8	112790273
BovineHD3300000247	0	0	8	112789748
BovineHD3300000248	0	0	8	112787070
BovineHD3300000249	0	0	8	112786069
BovineHD3300000250	0	0	8	112782678
BovineHD3300000251	0	0	8	112779986
BovineHD3300000252	0	0	8	112779347
BovineHD3300000253	0	0	8	112778400
BovineHD3300000254	0	0	8	112776873
BovineHD3300000256	0	0	8	112767821
BovineHD3300000257	0	0	8	112766112
BovineHD3300000258	0	0	8	112762518
BovineHD3300000259	0	0	8	112760062
BovineHD3300000260	0	0	8	112759319
BovineHD3300000261	0	0	8	112754248
BovineHD3300000263	0	0	8	112751921
BovineHD3300000264	0	0	8	112749680
BovineHD3300000265	0	0	8	112748367
BovineHD3300000266	0	0	8	112747689
BovineHD3300000267	0	0	8	112746559
BovineHD3300000268	0	0	8	112735827
BovineHD3300000269	0	0	8	112734032
BovineHD3300000270	0	0	8	112733239
BovineHD3300000271	0	0	8	112731497
BovineHD3300000272	0	0	8	112727363
BovineHD3300000273	0	0	8	112723321
BovineHD3300000275	0	0	8	112720642
BovineHD3300000276	0	0	8	112716204
BovineHD3300000277	0	0	8	112710014
BovineHD3300000278	0	0	8	112706805
BovineHD3300000279	0	0	8	112703972
BovineHD3300000280	0	0	8	112702605
BovineHD3300000281	0	0	8	112700652
BovineHD3300000284	0	0	8	112693960
BovineHD3300000285	0	0	8	112693152
BovineHD3300000286	0	0	8	112692311
BovineHD3300000287	0	0	8	112688908
BovineHD3300000288	0	0	8	112686497
BovineHD3300000289	0	0	8	112685567
BovineHD3300000290	0	0	8	112684624
BovineHD3300000291	0	0	8	112679933
BovineHD3300000292	0	0	8	112677716
BovineHD3300000293	0	0	8	112676147
BovineHD3300000294	0	0	8	112675620
BovineHD3300000295	0	0	8	112674169
BovineHD3300000296	0	0	8	112672022
BovineHD3300000297	0	0	8	112671025
BovineHD3300000298	0	0	8	112670504
BovineHD3300000300	0	0	8	112668002
BovineHD3300000301	0	0	8	112665475
BovineHD3300000302	0	0	8	112664571
BovineHD3300000304	0	0	8	112659160
BovineHD3300000305	0	0	8	112658175
BovineHD3300000306	0	0	8	112655276
BovineHD3300000307	0	0	8	112654126
BovineHD3300000308	0	0	8	112652038
BovineHD3300000309	0	0	8	112650450
BovineHD3300000311	0	0	8	112646412
BovineHD3300000314	0	0	8	112643868
BovineHD3300000316	0	0	8	112640414
BovineHD3300000319	0	0	8	112565770
BovineHD3300000322	0	0	8	112562487
BovineHD3300000323	0	0	8	112558757
BovineHD3300000324	0	0	8	112553877
BovineHD3300000325	0	0	8	112550940
BovineHD3300000326	0	0	8	112548265
BovineHD3300000327	0	0	8	112546968
BovineHD3300000329	0	0	8	112543809
BovineHD3300000330	0	0	8	112541335
BovineHD3300000331	0	0	8	112538978
BovineHD3300000332	0	0	8	112537285
BovineHD3300000333	0	0	8	112535651
BovineHD3300000335	0	0	8	112533565
BovineHD3300000336	0	0	8	112531712
BovineHD3300000337	0	0	8	112529593
BovineHD3300000339	0	0	8	112528137
BovineHD3300000340	0	0	8	112527450
BovineHD3300000341	0	0	8	112525219
BovineHD3300000342	0	0	8	112523893
BovineHD3300000343	0	0	8	112517584
BovineHD3300000346	0	0	8	112511412
BovineHD3300000348	0	0	8	112507071
BovineHD3300000349	0	0	8	112504171
BovineHD3300000350	0	0	8	112501958
BovineHD3300000351	0	0	8	112500923
BovineHD3300000352	0	0	8	112498855
BovineHD3300000354	0	0	8	112493482
BovineHD3300000355	0	0	8	112492070
BovineHD3300000356	0	0	8	112489423
BovineHD3300000357	0	0	8	112488474
BovineHD3300000358	0	0	8	112487060
BovineHD3300000359	0	0	8	112486276
BovineHD3300000360	0	0	8	112485087
BovineHD3300000361	0	0	8	112482479
BovineHD3300000362	0	0	8	112481426
BovineHD3300000365	0	0	8	112476535
BovineHD3300000366	0	0	8	112472349
BovineHD3300000367	0	0	8	112470954
BovineHD3300000368	0	0	8	112469834
BovineHD3300000369	0	0	8	112466683
BovineHD3300000370	0	0	8	112465497
BovineHD3300000371	0	0	8	112463647
BovineHD3300000372	0	0	8	112462821
BovineHD3300000373	0	0	8	112460757
BovineHD3300000376	0	0	8	112455622
BovineHD3300000377	0	0	8	112454094
BovineHD3300000379	0	0	8	112446545
BovineHD3300000380	0	0	8	112445980
BovineHD3300000381	0	0	8	112444165
BovineHD3300000382	0	0	8	112437505
BovineHD3300000383	0	0	8	112436251
BovineHD3300000384	0	0	8	112434465
BovineHD3300000385	0	0	8	112433684
BovineHD3300000386	0	0	8	112431813
BovineHD3300000387	0	0	8	112429600
BovineHD3300000388	0	0	8	112428613
BovineHD3300000389	0	0	8	112427286
BovineHD3300000390	0	0	8	112425539
BovineHD3300000391	0	0	8	112424879
BovineHD3300000392	0	0	8	112420361
BovineHD3300000393	0	0	8	112418141
BovineHD3300000394	0	0	8	112417254
BovineHD3300000397	0	0	8	112412984
BovineHD3300000398	0	0	8	112411073
BovineHD3300000399	0	0	8	112403707
BovineHD3300000401	0	0	8	112399224
BovineHD3300000402	0	0	8	112396609
BovineHD3300000403	0	0	8	112392424
BovineHD3300000406	0	0	8	112386439
BovineHD3300000407	0	0	8	112383614
BovineHD3300000408	0	0	8	112379930
BovineHD3300000409	0	0	8	112376337
BovineHD3300000410	0	0	8	112374146
BovineHD3300000412	0	0	8	112371320
BovineHD3300000413	0	0	8	112369867
BovineHD3300000415	0	0	8	112367510
BovineHD3300000416	0	0	8	112364622
BovineHD3300000419	0	0	8	112354029
BovineHD3300000420	0	0	8	112350525
BovineHD3300000421	0	0	8	112345587
BovineHD3300000422	0	0	8	112345374
BovineHD3300000424	0	0	8	112344852
BovineHD3300000425	0	0	8	112344586
BovineHD3300000426	0	0	8	112344258
BovineHD3300000427	0	0	8	112343952
BovineHD3300000428	0	0	8	112343907
BovineHD3300000429	0	0	8	112343345
BovineHD3300000430	0	0	8	112342604
BovineHD3300000431	0	0	8	112341737
BovineHD3300000434	0	0	8	112340496
BovineHD3300000435	0	0	8	112340149
BovineHD3300000436	0	0	8	112329756
BovineHD3300000437	0	0	8	112328138
BovineHD3300000438	0	0	8	112326759
BovineHD3300000439	0	0	8	112324986
BovineHD3300000440	0	0	8	112323703
BovineHD3300000441	0	0	8	112321021
BovineHD3300000442	0	0	8	112187212
BovineHD3300000444	0	0	8	112185374
BovineHD3300000445	0	0	8	112183554
BovineHD3300000448	0	0	8	112177486
BovineHD3300000450	0	0	8	112172897
BovineHD3300000451	0	0	8	112171689
BovineHD3300000452	0	0	8	112170666
BovineHD3300000454	0	0	8	112169037
BovineHD3300000455	0	0	8	112162615
BovineHD3300000456	0	0	8	112160203
BovineHD3300000457	0	0	8	112159103
BovineHD3300000458	0	0	8	112151186
BovineHD3300000459	0	0	8	112149152
BovineHD3300000460	0	0	8	112147395
BovineHD3300000462	0	0	8	112145151
BovineHD3300000463	0	0	8	112144412
BovineHD3300000464	0	0	8	112143109
BovineHD3300000465	0	0	8	112141408
BovineHD3300000466	0	0	8	112140556
BovineHD3300000467	0	0	8	112137942
BovineHD3300000469	0	0	8	112134901
BovineHD3300000471	0	0	8	112133232
BovineHD3300000473	0	0	8	112130983
BovineHD3300000474	0	0	8	112128731
BovineHD3300000478	0	0	8	112115374
BovineHD3300000479	0	0	8	112113707
BovineHD3300000480	0	0	8	112113106
BovineHD3300000482	0	0	8	112110594
BovineHD3300000483	0	0	8	112109250
BovineHD3300000484	0	0	8	112107856
BovineHD3300000485	0	0	8	112106775
BovineHD3300000486	0	0	8	112102171
BovineHD3300000487	0	0	8	112101295
BovineHD3300000488	0	0	8	112097255
BovineHD3300000489	0	0	8	112094763
BovineHD3300000490	0	0	8	112094072
BovineHD3300000491	0	0	8	112088803
BovineHD3300000493	0	0	8	112081808
BovineHD3300000494	0	0	8	112081294
BovineHD3300000495	0	0	8	112079212
BovineHD3300000496	0	0	8	112078204
BovineHD3300000497	0	0	8	112075823
BovineHD3300000498	0	0	8	112075544
BovineHD3300000499	0	0	8	111985170
BovineHD3300000500	0	0	8	111984266
BovineHD3300000503	0	0	8	111979659
BovineHD3300000504	0	0	8	111978961
BovineHD3300000506	0	0	8	111975069
BovineHD3300000508	0	0	8	111971561
BovineHD3300000509	0	0	8	111970274
BovineHD3300000510	0	0	8	111969335
BovineHD3300000511	0	0	8	111966139
BovineHD3300000512	0	0	8	111964830
BovineHD3300000513	0	0	8	111962603
BovineHD3300000514	0	0	8	111961050
BovineHD3300000516	0	0	8	111959324
BovineHD3300000517	0	0	8	111958814
BovineHD3300000518	0	0	8	111958278
BovineHD3300000519	0	0	8	111953356
BovineHD3300000521	0	0	8	111949386
BovineHD3300000522	0	0	8	111948519
BovineHD3300000523	0	0	8	111945098
BovineHD3300000524	0	0	8	111944122
BovineHD3300000525	0	0	8	111941914
BovineHD3300000528	0	0	8	111938423
BovineHD3300000529	0	0	8	111935770
BovineHD3300000530	0	0	8	111935083
BovineHD3300000531	0	0	8	111933906
BovineHD3300000532	0	0	8	111932951
BovineHD3300000533	0	0	8	111932194
BovineHD3300000534	0	0	8	111931145
BovineHD3300000535	0	0	8	111929611
BovineHD3300000536	0	0	8	111928847
BovineHD3300000537	0	0	8	111925862
BovineHD3300000538	0	0	8	111923174
BovineHD3300000539	0	0	8	111918507
BovineHD3300000540	0	0	8	111917537
BovineHD3300000541	0	0	8	111882414
BovineHD3300000542	0	0	8	111878292
BovineHD3300000545	0	0	8	111871554
BovineHD3300000546	0	0	8	111870178
BovineHD3300000547	0	0	8	111869144
BovineHD3300000548	0	0	8	111868448
BovineHD3300000549	0	0	8	111867914
BovineHD3300000550	0	0	8	111860815
BovineHD3300000552	0	0	8	111856962
BovineHD3300000553	0	0	8	111856454
BovineHD3300000556	0	0	8	111853694
BovineHD3300000557	0	0	8	111852691
BovineHD3300000559	0	0	8	111847149
BovineHD3300000560	0	0	8	111845794
BovineHD3300000561	0	0	8	111844237
BovineHD3300000563	0	0	8	111840866
BovineHD3300000564	0	0	8	111839430
BovineHD3300000566	0	0	8	111836607
BovineHD3300000568	0	0	8	111832945
BovineHD3300000569	0	0	8	111831527
BovineHD3300000571	0	0	8	111829611
BovineHD3300000572	0	0	8	111828507
BovineHD3300000573	0	0	8	111827726
BovineHD3300000574	0	0	8	111826893
BovineHD3300000575	0	0	8	111825463
BovineHD3300000576	0	0	8	111822828
BovineHD3300000577	0	0	8	111819058
BovineHD3300000578	0	0	8	111818202
BovineHD3300000579	0	0	8	111816883
BovineHD3300000584	0	0	8	111798352
BovineHD3300000585	0	0	8	111796312
BovineHD3300000586	0	0	8	111795546
BovineHD3300000587	0	0	8	111795494
BovineHD3300000588	0	0	8	111791803
BovineHD3300000589	0	0	8	111788103
BovineHD3300000591	0	0	8	111783846
BovineHD3300000592	0	0	8	111782409
BovineHD3300000593	0	0	8	111781523
BovineHD3300000594	0	0	8	111776458
BovineHD3300000596	0	0	8	111770146
BovineHD3300000597	0	0	8	111768899
BovineHD3300000598	0	0	8	111766113
BovineHD3300000599	0	0	8	111764415
BovineHD3300000600	0	0	8	111762084
BovineHD3300000601	0	0	8	111761459
BovineHD3300000602	0	0	8	111760348
BovineHD3300000603	0	0	8	111759004
BovineHD3300000604	0	0	8	111757347
BovineHD3300000605	0	0	8	111755430
BovineHD3300000606	0	0	8	111754063
BovineHD3300000608	0	0	8	111748199
BovineHD3300000610	0	0	8	111744117
BovineHD3300000612	0	0	8	111739992
BovineHD3300000613	0	0	8	111733901
BovineHD3300000615	0	0	8	111731061
BovineHD3300000616	0	0	8	111730348
BovineHD3300000617	0	0	8	111728745
BovineHD3300000618	0	0	8	111726340
BovineHD3300000619	0	0	8	111725708
BovineHD3300000620	0	0	8	111724188
BovineHD3300000621	0	0	8	111721990
BovineHD3300000622	0	0	8	111719777
BovineHD3300000623	0	0	8	111718713
BovineHD3300000624	0	0	8	111708662
BovineHD3300000627	0	0	8	111701490
BovineHD3300000628	0	0	8	111700660
BovineHD3300000630	0	0	8	111696536
BovineHD3300000631	0	0	8	111695659
BovineHD3300000632	0	0	8	111691582
BovineHD3300000633	0	0	8	111690537
BovineHD3300000634	0	0	8	111689525
BovineHD3300000637	0	0	8	111685043
BovineHD3300000638	0	0	8	111683499
BovineHD3300000639	0	0	8	111680029
BovineHD3300000641	0	0	8	111677944
BovineHD3300000642	0	0	8	111676390
BovineHD3300000643	0	0	8	111675124
BovineHD3300000644	0	0	8	111674026
BovineHD3300000646	0	0	8	111670438
BovineHD3300000647	0	0	8	111669789
BovineHD3300000648	0	0	8	111668680
BovineHD3300000649	0	0	8	111667818
BovineHD3300000650	0	0	8	111667147
BovineHD3300000651	0	0	8	111665646
BovineHD3300000652	0	0	8	111663398
BovineHD3300000653	0	0	8	111661175
BovineHD3300000654	0	0	8	111660398
BovineHD3300000657	0	0	8	111652169
BovineHD3300000658	0	0	8	111651485
BovineHD3300000659	0	0	8	111649881
BovineHD3300000660	0	0	8	111649210
BovineHD3300000661	0	0	8	111646291
BovineHD3300000662	0	0	8	111645685
BovineHD3300000663	0	0	8	111641857
BovineHD3300000664	0	0	8	111638086
BovineHD3300000665	0	0	8	111637000
BovineHD3300000666	0	0	8	111635114
BovineHD3300000667	0	0	8	111630764
BovineHD3300000668	0	0	8	111628180
BovineHD3300000669	0	0	8	111627281
BovineHD3300000670	0	0	8	111626056
BovineHD3300000672	0	0	8	111622010
BovineHD3300000673	0	0	8	111619608
BovineHD3300000674	0	0	8	111619049
BovineHD3300000675	0	0	8	111617892
BovineHD3300000676	0	0	8	111616576
BovineHD3300000677	0	0	8	111615710
BovineHD3300000680	0	0	8	111603361
BovineHD3300000681	0	0	8	111602351
BovineHD3300000682	0	0	8	111600148
BovineHD3300000683	0	0	8	111598715
BovineHD3300000684	0	0	8	111597534
BovineHD3300000685	0	0	8	111596986
BovineHD3300000686	0	0	8	111594646
BovineHD3300000687	0	0	8	111594140
BovineHD3300000688	0	0	8	111583828
BovineHD3300000689	0	0	8	111583084
BovineHD3300000690	0	0	8	111581890
BovineHD3300000691	0	0	8	111579472
BovineHD3300000692	0	0	8	111578931
BovineHD3300000693	0	0	8	111577920
BovineHD3300000694	0	0	8	111576858
BovineHD3300000701	0	0	17	46287335
BovineHD3300000702	0	0	17	46287348
BovineHD3300000706	0	0	19	45070720
BovineHD3300000709	0	0	2	121652987
BovineHD3300000716	0	0	3	119481369
BovineHD3300000717	0	0	3	119482240
BovineHD3300000718	0	0	6	115497677
BovineHD3300000722	0	0	6	115496458
BovineHD3300000723	0	0	6	115496227
BovineHD3300000724	0	0	6	115496127
BovineHD3300000725	0	0	6	115496084
BovineHD3300000726	0	0	6	115495446
BovineHD3300000731	0	0	29	50794567
BovineHD3300000732	0	0	29	50795002
BovineHD3300000733	0	0	29	50796974
BovineHD3300000735	0	0	29	50797545
BovineHD3300000755	0	0	25	35707727
BovineHD3300000758	0	0	12	70638757
BovineHD3300000759	0	0	7	41181360
BovineHD3300000770	0	0	29	50349683
BovineHD3300000771	0	0	29	50347625
BovineHD3300000772	0	0	29	50347558
BovineHD3300000780	0	0	2	121633433
BovineHD3300000781	0	0	2	121631923
BovineHD3300000783	0	0	1	88530420
BovineHD3300000784	0	0	1	88528035
BovineHD3300000785	0	0	1	88526602
BovineHD3300000786	0	0	1	88525344
BovineHD3300000787	0	0	1	88521057
BovineHD3300000789	0	0	1	88519455
BovineHD3300000794	0	0	3	109323241
BovineHD3300000795	0	0	3	109322734
BovineHD3300000807	0	0	27	23272880
BovineHD3300000811	0	0	26	15188508
BovineHD3300000812	0	0	26	15188446
BovineHD3300000814	0	0	26	15186199
BovineHD3300000822	0	0	6	48793557
BovineHD3300000832	0	0	29	50793253
BovineHD3300000835	0	0	2	121699431
BovineHD3300000836	0	0	2	121697967
BovineHD3300000837	0	0	2	121697390
BovineHD3300000842	0	0	4	41223686
BovineHD3300000849	0	0	14	13809348
BovineHD3300000851	0	0	2	121437785
BovineHD3300000854	0	0	12	72653455
BovineHD3300000856	0	0	1	256361
BovineHD3300000857	0	0	1	266910
BovineHD3300000868	0	0	17	73133192
BovineHD3300000875	0	0	29	41693503
BovineHD3300000887	0	0	5	119161751
BovineHD3300000891	0	0	6	115506124
BovineHD3300000892	0	0	6	115505728
BovineHD3300000893	0	0	6	115505487
BovineHD3300000900	0	0	17	40770225
BovineHD3300000904	0	0	12	71465188
BovineHD3300000905	0	0	1	88374443
BovineHD3300000906	0	0	1	88373309
BovineHD3300000907	0	0	1	88372681
BovineHD3300000908	0	0	1	88372067
BovineHD3300000909	0	0	1	88371610
BovineHD3300000910	0	0	1	88371574
BovineHD3300000912	0	0	20	71900934
BovineHD3300000915	0	0	20	71906060
BovineHD3300000918	0	0	8	33382696
BovineHD3300000919	0	0	3	119573527
BovineHD3300000920	0	0	27	342582
BovineHD3300000928	0	0	27	389720
BovineHD3300000932	0	0	13	73584489
BovineHD3300000937	0	0	26	51661534
BovineHD3300000940	0	0	21	27818379
BovineHD3300000941	0	0	21	27817037
BovineHD3300000942	0	0	21	27816442
BovineHD3300000943	0	0	21	27815765
BovineHD3300000944	0	0	21	27813684
BovineHD3300000945	0	0	29	50380817
BovineHD3300000946	0	0	29	50379133
BovineHD3300000947	0	0	29	50376080
BovineHD3300000948	0	0	17	46771526
BovineHD3300000949	0	0	17	46770988
BovineHD3300000950	0	0	17	46770950
BovineHD3300000972	0	0	2	121688998
BovineHD3300000973	0	0	2	121688300
BovineHD3300000974	0	0	2	121687772
BovineHD3300000976	0	0	2	121684884
BovineHD3300000978	0	0	2	121680435
BovineHD3300000980	0	0	21	54216872
BovineHD3300000981	0	0	21	54216833
BovineHD3300000982	0	0	21	54216746
BovineHD3300000983	0	0	21	54216727
BovineHD3300000985	0	0	21	54216335
BovineHD3300000986	0	0	21	54215079
BovineHD3300000987	0	0	21	54214774
BovineHD3300000988	0	0	21	54214744
BovineHD3300000989	0	0	21	54214415
BovineHD3300000992	0	0	21	54213988
BovineHD3300000993	0	0	21	54213850
BovineHD3300000994	0	0	21	54213805
BovineHD3300000995	0	0	2	121614710
BovineHD3300000996	0	0	2	121613935
BovineHD3300000998	0	0	11	85299621
BovineHD3300001004	0	0	8	60164843
BovineHD3300001007	0	0	8	60170024
BovineHD3300001031	0	0	17	49865357
BovineHD3300001032	0	0	17	49867323
BovineHD3300001033	0	0	17	49868519
BovineHD3300001035	0	0	17	49873954
BovineHD3300001041	0	0	1	5099246
BovineHD3300001042	0	0	1	5096284
BovineHD3300001043	0	0	1	5095830
BovineHD3300001046	0	0	5	85044047
BovineHD3300001050	0	0	8	23672431
BovineHD3300001051	0	0	8	23672453
BovineHD3300001052	0	0	8	23672539
BovineHD3300001053	0	0	8	23672558
BovineHD3300001054	0	0	8	23672609
BovineHD3300001055	0	0	8	23673749
BovineHD3300001056	0	0	8	23674220
BovineHD3300001057	0	0	8	23674264
BovineHD3300001058	0	0	8	23674309
BovineHD3300001059	0	0	20	6342025
BovineHD3300001060	0	0	20	6341996
BovineHD3300001061	0	0	20	6340391
BovineHD3300001062	0	0	20	6340338
BovineHD3300001063	0	0	20	6340260
BovineHD3300001066	0	0	6	82302071
BovineHD3300001069	0	0	6	628197
BovineHD3300001073	0	0	1	482331
BovineHD3300001075	0	0	1	481729
BovineHD3300001076	0	0	1	480660
BovineHD3300001077	0	0	1	479411
BovineHD3300001078	0	0	1	477977
BovineHD3300001081	0	0	1	476360
BovineHD3300001084	0	0	12	63167570
BovineHD3300001093	0	0	6	115489213
BovineHD3300001094	0	0	6	115488417
BovineHD3300001095	0	0	6	115483781
BovineHD3300001096	0	0	8	112068872
BovineHD3300001097	0	0	8	112068230
BovineHD3300001098	0	0	8	112063761
BovineHD3300001099	0	0	8	112063255
BovineHD3300001100	0	0	8	112060699
BovineHD3300001101	0	0	8	112058818
BovineHD3300001102	0	0	8	112058050
BovineHD3300001103	0	0	8	112056522
BovineHD3300001104	0	0	8	112055361
BovineHD3300001105	0	0	8	112054821
BovineHD3300001106	0	0	8	112053630
BovineHD3300001108	0	0	8	112049632
BovineHD3300001109	0	0	8	112047364
BovineHD3300001110	0	0	8	112044262
BovineHD3300001111	0	0	8	112041573
BovineHD3300001112	0	0	8	112039156
BovineHD3300001113	0	0	8	112037794
BovineHD3300001115	0	0	8	112033434
BovineHD3300001116	0	0	8	112032500
BovineHD3300001117	0	0	8	112027393
BovineHD3300001118	0	0	8	112026439
BovineHD3300001119	0	0	8	112023208
BovineHD3300001120	0	0	8	112021891
BovineHD3300001121	0	0	8	112019660
BovineHD3300001122	0	0	8	112018718
BovineHD3300001123	0	0	8	111987883
BovineHD3300001128	0	0	1	88446616
BovineHD3300001130	0	0	1	88444656
BovineHD3300001131	0	0	1	88444517
BovineHD3300001132	0	0	1	88443433
BovineHD3300001138	0	0	4	113031400
BovineHD3300001141	0	0	4	113032883
BovineHD3300001145	0	0	4	113033125
BovineHD3300001146	0	0	4	113035711
BovineHD3300001148	0	0	11	106121888
BovineHD3300001150	0	0	11	106130425
BovineHD3300001152	0	0	1	156589642
BovineHD3300001153	0	0	29	50398482
BovineHD3300001156	0	0	29	50392843
BovineHD3300001157	0	0	29	50388537
BovineHD3300001158	0	0	29	50386733
BovineHD3300001159	0	0	29	50367339
BovineHD3300001160	0	0	29	50366542
BovineHD3300001161	0	0	29	50365961
BovineHD3300001162	0	0	29	50365221
BovineHD3300001163	0	0	29	50364140
BovineHD3300001164	0	0	29	50362562
BovineHD3300001179	0	0	14	7428348
BovineHD3300001182	0	0	1	88344064
BovineHD3300001183	0	0	1	88344675
BovineHD3300001184	0	0	1	88345749
BovineHD3300001186	0	0	1	88317221
BovineHD3300001187	0	0	1	88347284
BovineHD3300001188	0	0	1	88316288
BovineHD3300001189	0	0	1	88348046
BovineHD3300001190	0	0	1	88348086
BovineHD3300001192	0	0	1	88316010
BovineHD3300001193	0	0	1	88315951
BovineHD3300001194	0	0	1	88350151
BovineHD3300001196	0	0	1	88381433
BovineHD3300001197	0	0	1	88381447
BovineHD3300001198	0	0	1	88382217
BovineHD3300001199	0	0	1	88386111
BovineHD3300001201	0	0	1	88389160
BovineHD3300001202	0	0	1	88389179
BovineHD3300001203	0	0	28	985313
BovineHD3300001205	0	0	28	983624
BovineHD3300001207	0	0	28	982595
BovineHD3300001214	0	0	21	15877
BovineHD3300001215	0	0	21	12664
BovineHD3300001216	0	0	20	71887732
BovineHD3300001217	0	0	20	71891948
BovineHD3300001218	0	0	20	71895681
BovineHD3300001219	0	0	20	71896191
BovineHD3300001220	0	0	20	71897155
BovineHD3300001225	0	0	3	119594055
BovineHD3300001226	0	0	3	119593192
BovineHD3300001227	0	0	1	158387754
BovineHD3300001228	0	0	1	158388845
BovineHD3300001229	0	0	9	49105356
BovineHD3300001230	0	0	9	49103998
BovineHD3300001232	0	0	12	70636213
BovineHD3300001237	0	0	21	55425
BovineHD3300001243	0	0	26	15191628
BovineHD3300001244	0	0	26	15192349
BovineHD3300001245	0	0	26	15193766
BovineHD3300001246	0	0	26	15196795
BovineHD3300001248	0	0	3	119495949
BovineHD3300001249	0	0	3	119495056
BovineHD3300001250	0	0	3	119493953
BovineHD3300001253	0	0	3	119490830
BovineHD3300001255	0	0	3	119489180
BovineHD3300001256	0	0	3	119488027
BovineHD3300001271	0	0	10	98108122
BovineHD3300001272	0	0	10	98108486
BovineHD3300001273	0	0	10	98108557
BovineHD3300001274	0	0	10	98108765
BovineHD3300001275	0	0	1	158400236
BovineHD3300001276	0	0	1	158404590
BovineHD3300001278	0	0	1	158407928
BovineHD3300001279	0	0	1	158408704
BovineHD3300001280	0	0	1	158412192
BovineHD3300001281	0	0	1	158412863
BovineHD3300001282	0	0	1	158414122
BovineHD3300001286	0	0	1	158420785
BovineHD3300001287	0	0	1	158423460
BovineHD3300001290	0	0	1	158429018
BovineHD3300001291	0	0	1	158433835
BovineHD3300001292	0	0	1	158435061
BovineHD3300001293	0	0	1	158435814
BovineHD3300001294	0	0	1	158436635
BovineHD3300001302	0	0	11	700817
BovineHD3300001303	0	0	11	704061
BovineHD3300001304	0	0	1	42506835
BovineHD3300001305	0	0	1	42506790
BovineHD3300001306	0	0	20	60258091
BovineHD3300001308	0	0	20	60256487
BovineHD3300001309	0	0	1	42653527
BovineHD3300001312	0	0	18	57254890
BovineHD3300001320	0	0	18	57242674
BovineHD3300001327	0	0	18	57234258
BovineHD3300001334	0	0	24	210684
BovineHD3300001335	0	0	24	210402
BovineHD3300001339	0	0	16	80149539
BovineHD3300001340	0	0	16	80151191
BovineHD3300001341	0	0	16	80153047
BovineHD3300001344	0	0	16	80157584
BovineHD3300001345	0	0	16	80161423
BovineHD3300001346	0	0	16	80165347
BovineHD3300001347	0	0	16	80166592
BovineHD3300001348	0	0	16	80167509
BovineHD3300001349	0	0	16	80169301
BovineHD3300001350	0	0	16	80170233
BovineHD3300001358	0	0	11	17754306
BovineHD3300001379	0	0	29	44244913
BovineHD3300001382	0	0	29	44248863
BovineHD3300001384	0	0	29	44250872
BovineHD3300001387	0	0	29	44257180
BovineHD3300001389	0	0	29	44262885
BovineHD3300001393	0	0	25	11858517
BovineHD3300001394	0	0	25	11858877
BovineHD3300001395	0	0	25	11859032
BovineHD3300001396	0	0	21	53796825
BovineHD3300001397	0	0	12	71585999
BovineHD3300001399	0	0	12	71576676
BovineHD3300001411	0	0	8	111512353
BovineHD3300001412	0	0	8	111514605
BovineHD3300001413	0	0	8	111516058
BovineHD3300001415	0	0	8	111520295
BovineHD3300001417	0	0	8	111523885
BovineHD3300001418	0	0	8	111524989
BovineHD3300001419	0	0	8	111529634
BovineHD3300001421	0	0	8	111531680
BovineHD3300001422	0	0	8	111533310
BovineHD3300001423	0	0	8	111536272
BovineHD3300001424	0	0	8	111536816
BovineHD3300001425	0	0	8	111538002
BovineHD3300001426	0	0	8	111539926
BovineHD3300001427	0	0	8	111541040
BovineHD3300001428	0	0	8	111541978
BovineHD3300001429	0	0	8	111547131
BovineHD3300001430	0	0	8	111548793
BovineHD3300001431	0	0	8	111549809
BovineHD3300001433	0	0	8	111553047
BovineHD3300001434	0	0	8	111554374
BovineHD3300001435	0	0	8	111556841
BovineHD3300001436	0	0	8	111558145
BovineHD3300001437	0	0	8	111565023
BovineHD3300001444	0	0	1	88497563
BovineHD3300001446	0	0	1	88491715
BovineHD3300001447	0	0	1	88491074
BovineHD3300001448	0	0	1	88489018
BovineHD3300001449	0	0	1	88486286
BovineHD3300001450	0	0	1	13561037
BovineHD3300001451	0	0	1	13560034
BovineHD3300001452	0	0	1	13559718
BovineHD3300001454	0	0	1	13559125
BovineHD3300001456	0	0	1	13553443
BovineHD3300001459	0	0	11	93348487
BovineHD3300001460	0	0	1	88410212
BovineHD3300001462	0	0	1	88412571
BovineHD3300001463	0	0	1	88413600
BovineHD3300001464	0	0	1	88414666
BovineHD3300001465	0	0	1	88415438
BovineHD3300001466	0	0	1	88417096
BovineHD3300001467	0	0	1	88417557
BovineHD3300001468	0	0	1	88419818
BovineHD3300001469	0	0	1	88420037
BovineHD3300001470	0	0	1	88421742
BovineHD3300001471	0	0	1	88421761
BovineHD3300001473	0	0	1	88422598
BovineHD3300001475	0	0	1	88425253
BovineHD3300001479	0	0	13	81697243
BovineHD3300001480	0	0	15	7186346
BovineHD3300001482	0	0	15	7180215
BovineHD3300001485	0	0	15	7179831
BovineHD3300001486	0	0	15	7179415
BovineHD3300001487	0	0	15	7179401
BovineHD3300001488	0	0	15	7177765
BovineHD3300001489	0	0	15	7177709
BovineHD3300001491	0	0	15	7167858
BovineHD3300001492	0	0	15	7167536
BovineHD3300001493	0	0	15	7166985
BovineHD3300001497	0	0	15	7166396
BovineHD3300001498	0	0	15	7166227
BovineHD3300001499	0	0	15	7163633
BovineHD3300001501	0	0	15	7163088
BovineHD3300001502	0	0	15	7162940
BovineHD3300001503	0	0	15	7161295
BovineHD3300001504	0	0	15	7159659
BovineHD3300001505	0	0	15	7159435
BovineHD3300001506	0	0	15	7159158
BovineHD3300001508	0	0	15	7158926
BovineHD3300001509	0	0	15	7158841
BovineHD3300001510	0	0	15	7158818
BovineHD3300001511	0	0	15	7158665
BovineHD3300001512	0	0	15	7158647
BovineHD3300001513	0	0	15	7158565
BovineHD3300001514	0	0	15	7158541
BovineHD3300001519	0	0	26	29702079
BovineHD3300001520	0	0	26	29701163
BovineHD3300001523	0	0	15	11078101
BovineHD3300001552	0	0	1	601218
BovineHD3300001555	0	0	2	123807568
BovineHD3300001565	0	0	19	2792267
BovineHD3300001566	0	0	19	2794899
BovineHD3300001572	0	0	1	140809182
BovineHD3300001573	0	0	14	1542962
BovineHD3300001575	0	0	14	1546349
BovineHD3300001577	0	0	14	1548329
BovineHD3300001578	0	0	24	1972349
BovineHD3300001581	0	0	24	1963210
BovineHD3300001598	0	0	29	51076299
BovineHD3300001599	0	0	29	51076848
BovineHD3300001605	0	0	1	88461980
BovineHD3300001606	0	0	1	88457500
BovineHD3300001607	0	0	1	88455884
BovineHD3300001609	0	0	1	88452749
BovineHD3300001617	0	0	10	23544001
BovineHD3300001618	0	0	10	23546714
BovineHD3300001621	0	0	10	23557588
BovineHD3300001629	0	0	10	23580208
BovineHD3300001630	0	0	13	213939
BovineHD3300001631	0	0	13	213747
BovineHD3300001633	0	0	13	213268
BovineHD3300001634	0	0	13	213240
BovineHD3300001635	0	0	13	213222
BovineHD3300001636	0	0	13	213132
BovineHD3300001642	0	0	2	17723856
BovineHD3300001643	0	0	2	17718591
BovineHD3300001645	0	0	8	87636224
BovineHD3300001657	0	0	18	62963746
BovineHD3300001659	0	0	18	62963433
BovineHD3300001660	0	0	18	62963294
BovineHD3300001661	0	0	18	62963272
BovineHD3300001662	0	0	7	64530592
BovineHD3300001663	0	0	7	64527321
BovineHD3300001682	0	0	4	8390144
BovineHD3300001683	0	0	4	8387815
BovineHD3300001685	0	0	4	8383292
BovineHD3300001687	0	0	4	8381246
BovineHD3300001688	0	0	4	8377654
BovineHD3300001689	0	0	4	8375924
BovineHD3300001690	0	0	4	8375044
BovineHD3300001691	0	0	4	8372711
BovineHD4000000023	0	0	20	46043226
BTA-03197-no-rs	0	0	20	43679522
BTA-06080-no-rs	0	0	1	18758458
BTA-101540-no-rs	0	0	27	11614690
BTA-102583-no-rs	0	0	8	96296427
BTA-104619-no-rs	0	0	5	78009026
BTA-115777-no-rs	0	0	9	14063303
BTA-117784-no-rs	0	0	29	15123209
BTA-117813-no-rs	0	0	15	51050303
BTA-119435-no-rs	0	0	1	123013444
BTA-120369-no-rs	0	0	26	11931069
BTA-121421-no-rs	0	0	29	40600826
BTA-121681-no-rs	0	0	29	19312815
BTA-16816-no-rs	0	0	5	1474059
BTA-23530-no-rs	0	0	7	41719465
BTA-26713-no-rs	0	0	26	1538178
BTA-26960-no-rs	0	0	12	56399863
BTA-30826-no-rs	0	0	8	14841283
BTA-31405-no-rs	0	0	12	82367236
BTA-31846-no-rs	0	0	13	2211287
BTA-36783-no-rs	0	0	15	40963612
BTA-37893-no-rs	0	0	15	82204023
BTA-39955-no-rs	0	0	16	68869129
BTA-40029-no-rs	0	0	16	70768143
BTA-41372-no-rs	0	0	17	57791221
BTA-42786-no-rs	0	0	18	7032240
BTA-43043-no-rs	0	0	18	36724747
BTA-44148-no-rs	0	0	18	65528991
BTA-45032-no-rs	0	0	19	32871828
BTA-45114-no-rs	0	0	19	34336829
BTA-48067-no-rs	0	0	2	76883457
BTA-48412-no-rs	0	0	2	91870883
BTA-50169-no-rs	0	0	20	28630222
BTA-51893-no-rs	0	0	8	5414404
BTA-53161-no-rs	0	0	21	68137059
BTA-53171-no-rs	0	0	27	10005852
BTA-68141-no-rs	0	0	3	61135803
BTA-68593-no-rs	0	0	3	86130874
BTA-69743-no-rs	0	0	3	116575934
BTA-70972-no-rs	0	0	4	65531809
BTA-72745-no-rs	0	0	4	27162669
BTA-77952-no-rs	0	0	6	114592024
BTA-78597-no-rs	0	0	7	23472428
BTA-78846-no-rs	0	0	7	66111348
BTA-79505-no-rs	0	0	7	59330527
BTA-79919-no-rs	0	0	7	81369144
BTA-83001-no-rs	0	0	8	14079597
BTA-84198-no-rs	0	0	9	72500368
BTA-90640-no-rs	0	0	29	20281168
BTA-91788-no-rs	0	0	16	15546053
BTA-93459-no-rs	0	0	1	13455275
BTA-94373-no-rs	0	0	4	90456765
BTA-96456-no-rs	0	0	15	11078021
BTA-99285-no-rs	0	0	12	63297603
BTB-00005637	0	0	1	12779865
BTB-00021257	0	0	1	44571298
BTB-00045007	0	0	1	104515879
BTB-00051548	0	0	1	118022804
BTB-00062550	0	0	1	133989264
BTB-00139072	0	0	3	80597851
BTB-00180519	0	0	4	48155609
BTB-00221060	0	0	4	55403027
BTB-00259691	0	0	6	60802613
BTB-00299477	0	0	7	23798782
BTB-00320768	0	0	7	81158131
BTB-00427217	0	0	10	50119457
BTB-00448124	0	0	10	100750939
BTB-00478374	0	0	1	45379246
BTB-00582062	0	0	15	17546717
BTB-00607164	0	0	15	56866481
BTB-00782470	0	0	17	32366239
BTB-00790090	0	0	20	57005325
BTB-00877239	0	0	24	3288737
BTB-00877989	0	0	24	3681411
BTB-00884488	0	0	24	28183709
BTB-00952622	0	0	27	16663290
BTB-00971327	0	0	27	45356736
BTB-01007059	0	0	29	11744746
BTB-01047979	0	0	15	42555394
BTB-01071390	0	0	2	60238329
BTB-01094670	0	0	9	20743137
BTB-01115774	0	0	8	104676815
BTB-01123000	0	0	20	29647234
BTB-01140799	0	0	7	84147425
BTB-01156849	0	0	8	111919894
BTB-01157072	0	0	8	111767142
BTB-01157116	0	0	8	111645685
BTB-01184901	0	0	1	109581862
BTB-01198798	0	0	12	83906494
BTB-01201377	0	0	6	49174800
BTB-01245976	0	0	8	112673866
BTB-01269588	0	0	4	34406687
BTB-01293013	0	0	16	8783216
BTB-01333819	0	0	3	113847713
BTB-01338397	0	0	3	5785874
BTB-01347970	0	0	11	16769496
BTB-01355280	0	0	22	1470766
BTB-01386016	0	0	29	3981184
BTB-01395874	0	0	8	112433695
BTB-01412707	0	0	15	16763241
BTB-01422577	0	0	27	386368
BTB-01439535	0	0	8	112527688
BTB-01447970	0	0	29	1679018
BTB-01457823	0	0	18	60535065
BTB-01578666	0	0	6	78615217
BTB-01605114	0	0	21	48393261
BTB-01703036	0	0	10	22570397
BTB-01727345	0	0	17	2335517
BTB-01731406	0	0	26	26716950
BTB-01732384	0	0	8	15561949
BTB-01754501	0	0	16	8350036
BTB-01793064	0	0	1	94190023
BTB-01794351	0	0	4	59421575
BTB-01825965	0	0	27	10895604
BTB-01848340	0	0	6	5720609
BTB-01855930	0	0	4	6653146
BTB-01876530	0	0	12	977267
BTB-01878273	0	0	7	105737462
BTB-01878903	0	0	8	112604404
BTB-01889136	0	0	6	78989075
BTB-01901306	0	0	4	89643728
BTB-01936718	0	0	26	26381718
BTB-01977298	0	0	6	17749189
BTB-01981433	0	0	8	112352947
BTB-01997588	0	0	26	30381486
BTB-02001456	0	0	27	9970055
BTB-02007723	0	0	7	64494013
BTB-02024135	0	0	15	51377743
BTB-02030131	0	0	21	38064972
BTB-02044873	0	0	12	53018683
BTB-02047655	0	0	20	49388599
BTB-02074694	0	0	29	5726388
BTB-02087354	0	0	6	7738092
Hapmap23213-BTA-149475	0	0	27	43278090
Hapmap23944-BTA-148850	0	0	11	93344364
Hapmap24009-BTA-154002	0	0	8	87535546
Hapmap24303-BTA-150103	0	0	11	97004348
Hapmap24656-BTA-132486	0	0	18	52010757
Hapmap24859-BTA-152258	0	0	8	111596445
Hapmap25709-BTC-045137	0	0	6	100289666
Hapmap25752-BTC-064152	0	0	14	10868288
Hapmap26598-BTC-062212	0	0	14	7134932
Hapmap26699-BTA-147881	0	0	7	33375737
Hapmap26706-BTA-149248	0	0	2	64193372
Hapmap26885-BTC-055761	0	0	6	35344992
Hapmap31121-BTA-146191	0	0	8	103296013
Hapmap31805-BTA-154485	0	0	8	34330535
Hapmap32865-BTA-160282	0	0	10	94729824
Hapmap34569-BES3_Contig278_695	0	0	2	85089399
Hapmap35505-SCAFFOLD140152_16714	0	0	8	111948012
Hapmap35581-SCAFFOLD50571_5477	0	0	8	112324797
Hapmap36314-SCAFFOLD35866_10767	0	0	4	66180337
Hapmap38362-BTA-94562	0	0	6	622953
Hapmap38636-BTA-85817	0	0	14	55150005
Hapmap39330-BTA-42256	0	0	18	9788988
Hapmap39460-BTA-109014	0	0	21	38108437
Hapmap39620-BTA-113785	0	0	6	47424087
Hapmap39761-BTA-56365	0	0	23	38954834
Hapmap40288-BTA-53901	0	0	22	24648286
Hapmap42014-BTA-96005	0	0	20	11359762
Hapmap43001-BTA-63377	0	0	27	13628042
Hapmap43039-BTA-76358	0	0	6	52400209
Hapmap43061-BTA-81117	0	0	8	40706894
Hapmap43206-BTA-22232	0	0	17	1630217
Hapmap43646-BTA-66397	0	0	29	10309282
Hapmap43827-BTA-28415	0	0	5	7770893
Hapmap44335-BTA-106037	0	0	23	24616578
Hapmap46956-BTA-122667	0	0	14	79845053
Hapmap47397-BTA-74925	0	0	5	105350319
Hapmap47554-BTA-26517	0	0	21	14827382
Hapmap48787-BTA-49360	0	0	1	118253244
Hapmap48868-BTA-71461	0	0	4	18517110
Hapmap48888-BTA-77296	0	0	10	81168057
Hapmap50054-BTA-61605	0	0	26	4032842
Hapmap50150-BTA-90793	0	0	6	13801071
Hapmap51328-BTA-85326	0	0	9	20263863
Hapmap51485-BTA-71438	0	0	4	74539360
Hapmap51925-BTA-94320	0	0	5	13468636
Hapmap52254-rs29014412	0	0	12	13606719
Hapmap53194-rs29011154	0	0	19	43377459
Hapmap53597-rs29010787	0	0	5	18954195
Hapmap54219-rs29017006	0	0	29	33897459
Hapmap57119-rs29009973	0	0	5	62440200
Hapmap58838-rs29018758	0	0	17	43332795
Hapmap59169-rs29012644	0	0	10	68020797
Hapmap60744-rs29013916	0	0	9	35015639
Hapmap60778-rs29021716	0	0	9	13950859
Hapmap61117-rs29023044	0	0	1	53657839
INRA-185	0	0	3	57270241
INRA-186	0	0	3	57296612
INRA-192	0	0	3	120424650
INRA-198	0	0	3	108329239
INRA-202	0	0	3	34025174
INRA-278	0	0	3	100506524
INRA-301	0	0	3	15643050
INRA-331	0	0	3	23488372
INRA-338	0	0	3	33655047
INRA-351	0	0	17	62559692
INRA-357	0	0	3	66029297
INRA-383	0	0	3	9389590
INRA-396	0	0	3	93939202
INRA-402	0	0	1	150593942
INRA-443	0	0	3	99445169
INRA-459	0	0	3	28188891
INRA-615	0	0	3	44563542
INRA-670	0	0	3	22335937
INRA-681	0	0	3	46941831
INRA-695	0	0	3	20415662
INRA-696	0	0	3	38112146
UA-IFASA-2402	0	0	15	44846305
UA-IFASA-5862	0	0	26	17667270
UA-IFASA-6924	0	0	14	34328506
UA-IFASA-7108	0	0	20	7766915
UA-IFASA-7656	0	0	14	30723062
UA-IFASA-9363	0	0	13	75046464
UA-IFASA-9625	0	0	11	14051485
ARS-USMARC-Parent-AY844963-rs17871338;BovineHD4000000008	0	0	5	97631203
ARS-USMARC-Parent-AY853302-no-rs;BovineHD4000000014	0	0	13	47037532
ARS-USMARC-Parent-AY856094-rs17871190;BovineHD4000000016	0	0	29	9104654
ARS-USMARC-Parent-AY916666-no-rs;BovineHD4000000022	0	0	19	44173520
ARS-USMARC-Parent-AY929334-no-rs;BovineHD4000000024	0	0	23	7318640
ARS-USMARC-Parent-AY943841-rs17871566;BovineHD4000000029	0	0	1	156749195
ARS-USMARC-Parent-DQ404149-no-rs;BovineHD4000000032	0	0	1	98519700
ARS-USMARC-Parent-DQ404153-no-rs;BovineHD4000000036	0	0	29	44090714
ARS-USMARC-Parent-DQ422949-rs29011466;BovineHD4000000037	0	0	2	64731387
ARS-USMARC-Parent-DQ422950-rs29012306;BovineHD4000000038	0	0	3	3068311
ARS-USMARC-Parent-DQ435443-rs29010802;BovineHD4000000039	0	0	3	57896539
ARS-USMARC-Parent-DQ485413-no-rs;Hapmap33892-BES6_Contig314_677	0	0	4	93361477
ARS-USMARC-Parent-DQ500958-no-rs;BovineHD4000000045	0	0	5	27670995
ARS-USMARC-Parent-DQ647187-rs29010510;BovineHD4000000047	0	0	3	21144762
ARS-USMARC-Parent-DQ647189-rs29012226;BovineHD4000000049	0	0	5	62933839
ARS-USMARC-Parent-DQ786762-rs29010772;BovineHD4000000059	0	0	10	81223782
ARS-USMARC-Parent-DQ786766-rs29012070;BovineHD4000000063	0	0	10	3582438
ARS-USMARC-Parent-DQ846690-no-rs;BovineHD4000000073	0	0	14	9116686
ARS-USMARC-Parent-DQ846692-rs29010281;BovineHD4000000075	0	0	14	77723052
ARS-USMARC-Parent-DQ866817-no-rs;BovineHD4000000079	0	0	15	37547916
ARS-USMARC-Parent-DQ888312-rs29015945;BovineHD4000000084	0	0	19	35808547
ARS-USMARC-Parent-DQ916058-rs29016146;BovineHD4000000087	0	0	8	1688535
ARS-USMARC-Parent-DQ916059-rs29009907;BovineHD4000000088	0	0	18	23351423
ARS-USMARC-Parent-DQ984825-rs29012457;BovineHD4000000089	0	0	10	97152695
ARS-USMARC-Parent-DQ984828-rs29010004;BovineHD4000000092	0	0	20	788373
ARS-USMARC-Parent-DQ990832-rs29015065;BovineHD4000000093	0	0	22	11000418
ARS-USMARC-Parent-DQ990833-rs29010147;BovineHD4000000094	0	0	24	15141986
ARS-USMARC-Parent-DQ990834-rs29013727;BovineHD4000000095	0	0	26	8192400
ARS-USMARC-Parent-DQ995976-no-rs;BovineHD4000000097	0	0	21	3040671
ARS-USMARC-Parent-DQ995977-rs29020834;BovineHD4000000098	0	0	24	1617199
ARS-USMARC-Parent-EF026084-rs29025380;BovineHD4000000099	0	0	19	15017885
ARS-USMARC-Parent-EF034083-rs29018286;BovineHD4000000107	0	0	25	3130565
ARS-USMARC-Parent-EF034086-no-rs;BovineHD4000000110	0	0	26	37900334
ARS-USMARC-Parent-EF141102-rs29015783;BovineHD4000000119	0	0	27	37824983
BovineHD0600010705;6_38668893	0	0	6	37234954
BovineHD4000000008;ARS-USMARC-Parent-AY844963-rs17871338	0	0	5	97631203
BovineHD4000000009;ARS-USMARC-Parent-AY849380-no-rs	0	0	6	88813590
BovineHD4000000014;ARS-USMARC-Parent-AY853302-no-rs	0	0	13	47037532
BovineHD4000000016;ARS-USMARC-Parent-AY856094-rs17871190	0	0	29	9104654
BovineHD4000000019;ARS-USMARC-Parent-AY860426-no-rs	0	0	17	54264980
BovineHD4000000020;ARS-USMARC-Parent-AY863214-rs17871744	0	0	18	46459862
BovineHD4000000022;ARS-USMARC-Parent-AY916666-no-rs	0	0	19	44173520
BovineHD4000000024;ARS-USMARC-Parent-AY929334-no-rs	0	0	23	7318640
BovineHD4000000029;ARS-USMARC-Parent-AY943841-rs17871566	0	0	1	156749195
BovineHD4000000032;ARS-USMARC-Parent-DQ404149-no-rs	0	0	1	98519700
BovineHD4000000036;ARS-USMARC-Parent-DQ404153-no-rs	0	0	29	44090714
BovineHD4000000037;ARS-USMARC-Parent-DQ422949-rs29011466	0	0	2	64731387
BovineHD4000000038;ARS-USMARC-Parent-DQ422950-rs29012306	0	0	3	3068311
BovineHD4000000039;Hapmap52375-rs29010802;ARS-USMARC-Parent-DQ435443-rs29010802	0	0	3	57896539
BovineHD4000000045;ARS-USMARC-Parent-DQ500958-no-rs	0	0	5	27670995
BovineHD4000000047;ARS-USMARC-Parent-DQ647187-rs29010510	0	0	3	21144762
BovineHD4000000049;ARS-USMARC-Parent-DQ647189-rs29012226	0	0	5	62933839
BovineHD4000000059;ARS-USMARC-Parent-DQ786762-rs29010772	0	0	10	81223782
BovineHD4000000063;ARS-USMARC-Parent-DQ786766-rs29012070	0	0	10	3582438
BovineHD4000000073;ARS-USMARC-Parent-DQ846690-no-rs	0	0	14	9116686
BovineHD4000000075;ARS-USMARC-Parent-DQ846692-rs29010281	0	0	14	77723052
BovineHD4000000079;Hapmap34596-BES7_Contig444_1293;ARS-USMARC-Parent-DQ866817-no-rs	0	0	15	37547916
BovineHD4000000084;ARS-USMARC-Parent-DQ888312-rs29015945	0	0	19	35808547
BovineHD4000000087;ARS-USMARC-Parent-DQ916058-rs29016146	0	0	8	1688535
BovineHD4000000088;ARS-USMARC-Parent-DQ916059-rs29009907	0	0	18	23351423
BovineHD4000000089;ARS-USMARC-Parent-DQ984825-rs29012457	0	0	10	97152695
BovineHD4000000092;ARS-USMARC-Parent-DQ984828-rs29010004	0	0	20	788373
BovineHD4000000093;ARS-USMARC-Parent-DQ990832-rs29015065	0	0	22	11000418
BovineHD4000000094;ARS-USMARC-Parent-DQ990833-rs29010147	0	0	24	15141986
BovineHD4000000095;Hapmap53362-rs29013727;ARS-USMARC-Parent-DQ990834-rs29013727	0	0	26	8192400
BovineHD4000000097;ARS-USMARC-Parent-DQ995976-no-rs	0	0	21	3040671
BovineHD4000000098;ARS-USMARC-Parent-DQ995977-rs29020834	0	0	24	1617199
BovineHD4000000099;ARS-USMARC-Parent-EF026084-rs29025380	0	0	19	15017885
BovineHD4000000107;ARS-USMARC-Parent-EF034083-rs29018286	0	0	25	3130565
BovineHD4000000110;Hapmap35000-BES9_Contig272_944;ARS-USMARC-Parent-EF034086-no-rs	0	0	26	37900334
BovineHD4000000119;ARS-USMARC-Parent-EF141102-rs29015783	0	0	27	37824983
BovineHD4100014205;Hapmap51235-BTA-45458	0	0	19	40794320
LTF	0	0	22	31723626
BovineHD0100000005	1	16947	1	655346
BovineHD0100000015	1	36337	1	716721
BovineHD0100000024	1	67130	1	703134
BovineHD0100000026	1	78655	1	719789
BovineHD0100000027	1	83412	1	724546
BovineHD0100046367	1	89725	1	730858
BovineHD0100000030	1	100260	1	741393
BovineHD0100000035	1	120183	1	761316
BovineHD0100000037	1	127885	1	769018
Hapmap43437-BTA-101873	1	135098	1	776231
BovineHD0100000038	1	137548	1	778681
BovineHD0100000039	1	146011	1	787144
BovineHD0100000042	1	149772	1	790905
BovineHD0100000043	1	151060	1	792193
BovineHD0100000044	1	152374	1	793507
BovineHD0100000046	1	155938	1	797069
BovineHD0100000048	1	158820	1	799951
BovineHD0100000049	1	160007	1	801138
BovineHD0100000050	1	161204	1	802335
BovineHD0100000051	1	163995	1	805126
BovineHD0100000052	1	164683	1	805814
BovineHD0100000053	1	168374	1	809505
BovineHD0100000054	1	168997	1	810128
BovineHD0100000055	1	171487	1	812618
BovineHD0100046368	1	174038	1	815169
BovineHD0100000056	1	176459	1	817590
BovineHD0100000057	1	183040	1	824172
BovineHD0100000058	1	187310	1	828442
BovineHD0100000059	1	193443	1	834575
BovineHD0100000060	1	199195	1	840327
BovineHD0100000061	1	204712	1	853560
BovineHD0100000062	1	206470	1	851802
BovineHD0100000063	1	207098	1	851174
BovineHD0100000064	1	208728	1	849544
BovineHD0100000065	1	209335	1	848937
BovineHD0100000066	1	215381	1	842891
BovineHD0100000067	1	218271	1	858145
BovineHD0100000068	1	221011	1	860885
BovineHD0100000069	1	225943	1	865816
BovineHD0100000071	1	236687	1	876560
BovineHD0100000072	1	243673	1	883546
BovineHD0100000073	1	248959	1	888832
BovineHD0100000074	1	255707	1	895579
BovineHD0100000075	1	260275	1	900147
ARS-BFGL-NGS-16466	1	267940	1	907810
BovineHD0100000076	1	269075	1	908945
BovineHD0100000077	1	274926	1	914796
BovineHD0100000078	1	278086	1	917956
BovineHD0100000079	1	278952	1	918822
BovineHD0100000080	1	284006	1	923876
BovineHD0100000081	1	288693	1	928563
BovineHD0100000082	1	290690	1	930560
BovineHD0100000083	1	293732	1	933602
BovineHD0100000084	1	301573	1	941443
BovineHD0100000085	1	304943	1	944813
ARS-BFGL-NGS-19289	1	305793	1	945663
BovineHD0100000086	1	309487	1	949357
BovineHD0100000087	1	312613	1	952483
BovineHD0100000089	1	322756	1	962071
BovineHD0100000090	1	327959	1	967274
BovineHD0100000091	1	328982	1	968297
BovineHD0100000092	1	331465	1	970780
BovineHD0100000094	1	341770	1	981085
BovineHD0100000095	1	342923	1	982238
BovineHD0100000096	1	348331	1	987646
BovineHD0100000098	1	350101	1	989416
BovineHD0100000099	1	351516	1	990831
ARS-BFGL-NGS-105096	1	353745	1	993060
BovineHD0100000101	1	354622	1	993937
BovineHD0100000102	1	355805	1	995120
BovineHD0100000103	1	357124	1	996440
BovineHD0100000104	1	358059	1	997375
BovineHD0100000105	1	358919	1	998235
BovineHD0100000106	1	362318	1	1001634
BovineHD0100000107	1	365197	1	1004513
BovineHD0100000108	1	369858	1	1009174
BovineHD0100000109	1	373070	1	1012386
BovineHD0100000110	1	376967	1	1016283
BovineHD0100000111	1	378172	1	1017488
BovineHD0100000114	1	380872	1	1020188
BovineHD0100000115	1	382069	1	1021385
BovineHD0100000116	1	383757	1	1023073
BovineHD0100000117	1	384752	1	1024068
BovineHD0100000118	1	386418	1	1025734
BovineHD0100000120	1	388396	1	1027712
BovineHD0100000121	1	389757	1	1029073
BovineHD0100000122	1	390434	1	1029750
BovineHD0100000123	1	391416	1	1030732
Hapmap34944-BES1_Contig627_1906	1	393248	1	1032564
BovineHD0100000125	1	394980	1	1034296
BovineHD0100000126	1	395691	1	1035007
BovineHD0100000127	1	396622	1	1035938
BovineHD0100000128	1	399506	1	1038823
BovineHD0100000129	1	401945	1	1041262
BovineHD0100000130	1	402410	1	1041727
BovineHD0100000131	1	402904	1	1042221
BovineHD0100000132	1	403697	1	1043014
BovineHD0100000133	1	405825	1	1045142
BovineHD0100000134	1	406731	1	1046048
BovineHD0100000135	1	407990	1	1047307
BovineHD0100000136	1	413044	1	1052361
BovineHD0100000137	1	416080	1	1055397
BovineHD0100000138	1	422252	1	1061569
BovineHD0100000139	1	428670	1	1067987
BovineHD0100000140	1	432235	1	1071551
BovineHD0100000141	1	433574	1	1072890
BovineHD0100000142	1	438087	1	1077403
BovineHD0100000143	1	441609	1	1080925
BovineHD0100000144	1	442900	1	1082216
BovineHD0100000146	1	446565	1	1085878
BovineHD0100000147	1	447504	1	1086817
BovineHD0100000148	1	448497	1	1087810
BovineHD0100000149	1	449191	1	1088504
BovineHD0100000151	1	452345	1	1091658
BovineHD0100000152	1	453173	1	1092486
BovineHD0100000153	1	454687	1	1094000
BovineHD0100000154	1	455242	1	1094557
BovineHD0100000155	1	458718	1	1098033
BovineHD0100000156	1	459907	1	1099222
BovineHD0100000157	1	460793	1	1100108
BovineHD0100000158	1	462230	1	1101545
BovineHD0100000159	1	463174	1	1102489
BovineHD0100000160	1	463859	1	1103174
BovineHD0100000161	1	465262	1	1104577
BovineHD0100000162	1	466049	1	1105364
BovineHD0100000163	1	466612	1	1105927
ARS-BFGL-NGS-98142	1	471078	1	1110393
BovineHD0100000166	1	473223	1	1112539
BovineHD0100000167	1	474456	1	1113772
BovineHD0100000168	1	478358	1	1117674
BovineHD0100000169	1	480885	1	1120201
BovineHD0100000170	1	487056	1	1126372
BovineHD0100000171	1	493804	1	1133120
BovineHD0100000172	1	499766	1	1139082
BovineHD4100000002	1	506410	1	1145725
BovineHD0100000173	1	509915	1	1149230
Hapmap53946-rs29015852	1	516404	1	1150763
BovineHD4100000003	1	517814	1	1152173
BovineHD0100000174	1	519565	1	1153435
BovineHD0100000175	1	521134	1	1155003
BovineHD4100000004	1	522543	1	1156411
BovineHD0100000176	1	527707	1	1161575
BovineHD0100000177	1	528997	1	1162865
BovineHD0100000179	1	533098	1	1166331
ARS-BFGL-NGS-114208	1	533815	1	1167048
BovineHD0100000180	1	538561	1	1171794
BovineHD0100000183	1	555049	1	1188534
BovineHD0100000186	1	562516	1	1196001
BovineHD0100000188	1	563818	1	1197303
BovineHD0100000189	1	564911	1	1198396
BovineHD0100000190	1	565524	1	1199009
BovineHD0100000191	1	568438	1	1201923
ARS-BFGL-NGS-66449	1	571340	1	1204825
BovineHD0100000192	1	572165	1	1205650
BovineHD0100000194	1	575063	1	1208548
BovineHD0100000195	1	584124	1	1217609
BovineHD0100000196	1	587357	1	1220841
BovineHD0100000197	1	591824	1	1225308
BovineHD0100000198	1	594948	1	1228432
BovineHD0100000199	1	599031	1	1232515
BovineHD0100000200	1	602066	1	1235550
BovineHD0100000201	1	604978	1	1238461
BovineHD0100000202	1	608200	1	1241683
BovineHD0100000203	1	610031	1	1243514
BovineHD0100000204	1	612315	1	1245818
BovineHD0100000205	1	619122	1	1252625
BovineHD0100000206	1	622272	1	1255775
BovineHD0100000207	1	623942	1	1257445
BovineHD0100000208	1	625903	1	1259406
BovineHD0100000209	1	632660	1	1265712
BovineHD0100000210	1	633305	1	1266357
BovineHD0100000211	1	637565	1	1270617
BovineHD0100000212	1	639128	1	1272180
BovineHD0100000213	1	639934	1	1272986
BovineHD0100000214	1	640958	1	1274010
BovineHD0100000216	1	643243	1	1276295
BovineHD0100000217	1	643860	1	1276912
BovineHD0100000218	1	644462	1	1277514
BovineHD0100000219	1	647574	1	1368477
BovineHD0100000220	1	650458	1	1371361
BovineHD0100000221	1	654881	1	1375784
BovineHD0100000222	1	657459	1	1378362
BovineHD0100000223	1	661603	1	1382499
BovineHD0100000224	1	664791	1	1385687
BovineHD0100000225	1	668782	1	1389678
BovineHD0100000226	1	671393	1	1392289
BovineHD0100000227	1	675870	1	1396766
BovineHD0100000228	1	678849	1	1399745
BovineHD0100000229	1	679689	1	1400585
BovineHD0100000230	1	682664	1	1403560
BovineHD0100000231	1	685926	1	1406817
BovineHD0100000232	1	687137	1	1408026
BovineHD0100000233	1	691488	1	1412376
BovineHD0100000234	1	695310	1	1416198
BovineHD0100000235	1	701152	1	1422040
BovineHD0100000236	1	705578	1	1426466
BovineHD0100000237	1	709892	1	1430780
BovineHD0100000238	1	713991	1	1434878
BovineHD0100000239	1	719442	1	1440329
BovineHD0100000240	1	727009	1	1447896
BovineHD0100000241	1	731263	1	1452150
BovineHD0100000242	1	737648	1	1459085
BovineHD0100000243	1	743200	1	1464637
BovineHD0100000244	1	747573	1	1469010
BovineHD0100000245	1	751334	1	1472771
BovineHD0100000246	1	758806	1	1480243
BovineHD0100000247	1	766062	1	1487082
BovineHD0100000248	1	772382	1	1493402
BovineHD0100046873	1	777403	1	1498423
BovineHD0100000249	1	781082	1	1502102
BovineHD0100000250	1	784843	1	1505863
BovineHD0100046874	1	789900	1	1510920
BovineHD0100000251	1	798067	1	1519087
BovineHD0100000252	1	801987	1	1523007
BovineHD0100000253	1	809728	1	1530748
BovineHD0100000254	1	811543	1	1532563
BovineHD0100000255	1	814947	1	1535967
BovineHD0100000256	1	818479	1	1539499
BovineHD0100000257	1	819621	1	1540641
BovineHD4100000005	1	822710	1	1543729
BovineHD0100000258	1	824399	1	1545418
BovineHD0100000259	1	829423	1	1550444
BovineHD0100000260	1	831389	1	1552410
BovineHD0100000261	1	835371	1	1556392
BovineHD0100000262	1	837433	1	1558454
BovineHD0100000263	1	838078	1	1559099
BovineHD0100000264	1	840534	1	1561579
BovineHD0100000265	1	841613	1	1562658
ARS-BFGL-BAC-32770	1	845494	1	1566539
BovineHD0100000266	1	846618	1	1567663
BovineHD0100000267	1	847550	1	1568595
BovineHD0100000268	1	848172	1	1569217
BovineHD0100000270	1	850046	1	1571091
BovineHD0100000271	1	850807	1	1571852
BovineHD0100000274	1	860068	1	1581113
BovineHD0100000275	1	860800	1	1581845
BovineHD0100000276	1	862062	1	1583107
BovineHD0100000277	1	863313	1	1584358
BovineHD0100000278	1	864078	1	1585123
BovineHD0100000279	1	864859	1	1585904
BovineHD0100000280	1	866012	1	1587057
BovineHD0100000281	1	866728	1	1587773
BovineHD0100000282	1	867299	1	1588344
BovineHD0100000283	1	871040	1	1592085
BovineHD0100000285	1	878631	1	1599676
BovineHD0100000286	1	880705	1	1601750
BovineHD0100000287	1	882721	1	1603766
ARS-BFGL-NGS-65067	1	883895	1	1604940
BovineHD0100000288	1	885947	1	1606992
BovineHD0100000289	1	886562	1	1607607
BovineHD0100000290	1	890221	1	1611266
BovineHD0100000291	1	895420	1	1616465
BovineHD0100000292	1	899442	1	1620487
BovineHD0100000293	1	900799	1	1621844
BovineHD0100000294	1	902161	1	1623206
BovineHD0100000295	1	902874	1	1623919
BovineHD0100000296	1	903971	1	1625016
ARS-BFGL-BAC-31497	1	905632	1	1626677
BovineHD0100000297	1	906528	1	1627573
BovineHD0100000298	1	910601	1	1631646
BovineHD0100000299	1	914775	1	1635820
BovineHD0100000300	1	919538	1	1640583
BovineHD0100000301	1	924668	1	1645713
BovineHD0100000302	1	925490	1	1646535
BovineHD0100000303	1	926079	1	1647124
ARS-BFGL-BAC-32722	1	929617	1	1650662
BovineHD0100000304	1	931233	1	1652278
BovineHD0100000305	1	936575	1	1657620
BovineHD0100000306	1	937396	1	1658441
BovineHD0100000307	1	938275	1	1659320
BovineHD0100000310	1	948551	1	1669596
BovineHD0100000311	1	949510	1	1670555
ARS-BFGL-BAC-34682	1	950841	1	1671886
BovineHD0100000312	1	954485	1	1675530
BovineHD0100000313	1	955711	1	1676756
BovineHD0100000314	1	956688	1	1677733
BovineHD0100000315	1	958255	1	1679300
BovineHD0100000316	1	958794	1	1679839
BovineHD0100000317	1	959566	1	1680611
BovineHD0100000318	1	961539	1	1682584
BovineHD0100000319	1	964835	1	1685880
BovineHD0100000320	1	966524	1	1687569
BovineHD0100000321	1	966991	1	1688036
BovineHD0100000322	1	967511	1	1688556
BovineHD0100000323	1	968303	1	1689348
BovineHD0100000324	1	971539	1	1692585
BovineHD0100000325	1	972916	1	1693962
ARS-BFGL-NGS-3964	1	974586	1	1695632
BovineHD0100000326	1	975149	1	1696195
BovineHD0100000327	1	977863	1	1698908
BovineHD0100000328	1	981015	1	1702060
BovineHD0100000329	1	985262	1	1706307
BovineHD0100000330	1	990995	1	1712040
BovineHD0100000331	1	994437	1	1715482
BovineHD0100000332	1	1000093	1	1721138
BovineHD0100000333	1	1003228	1	1724273
BovineHD0100000334	1	1006234	1	1727279
ARS-BFGL-NGS-98203	1	1009504	1	1730547
BovineHD0100000335	1	1012648	1	1733691
BovineHD0100000336	1	1015696	1	1736739
BovineHD0100000337	1	1020669	1	1741712
BovineHD0100000338	1	1024385	1	1745428
BovineHD0100000339	1	1025817	1	1746860
BovineHD0100000340	1	1028955	1	1749998
BovineHD0100000341	1	1031557	1	1752601
BovineHD0100000342	1	1033924	1	1754968
BovineHD0100000343	1	1036553	1	1757597
BovineHD0100000344	1	1040958	1	1761967
BovineHD0100000345	1	1044034	1	1765043
BovineHD0100000346	1	1049347	1	1769696
BovineHD0100000347	1	1053993	1	1774342
BovineHD0100000348	1	1057785	1	1778134
BovineHD0100000349	1	1060902	1	1781251
BovineHD0100000350	1	1064428	1	1784777
BovineHD0100000351	1	1068823	1	1789176
BovineHD0100000352	1	1071700	1	1792053
BovineHD0100000353	1	1074560	1	1794912
ARS-BFGL-BAC-36895	1	1078256	1	1798608
BovineHD0100000354	1	1082403	1	1802755
BovineHD0100000356	1	1089173	1	1809526
BovineHD0100000357	1	1090186	1	1810539
BovineHD0100000358	1	1094456	1	1814809
BovineHD0100000359	1	1097288	1	1817641
BovineHD0100000360	1	1100850	1	1821203
BovineHD0100000362	1	1110395	1	1830748
ARS-BFGL-BAC-2376	1	1114422	1	1834781
BovineHD0100000363	1	1115817	1	1836176
BovineHD0100000364	1	1119077	1	1839436
BovineHD0100000365	1	1120172	1	1840531
BovineHD0100000366	1	1122012	1	1842371
BovineHD0100000367	1	1124943	1	1845302
BovineHD0100000368	1	1128080	1	1848439
BovineHD0100000369	1	1129430	1	1849789
BovineHD0100000370	1	1132067	1	1852426
BovineHD0100000372	1	1138548	1	1858907
BovineHD0100000373	1	1143137	1	1863496
BovineHD0100000374	1	1149813	1	1870172
ARS-BFGL-BAC-31703	1	1153822	1	1874181
BovineHD0100000375	1	1157663	1	1878022
BovineHD0100000376	1	1162773	1	1883132
BovineHD0100000377	1	1165929	1	1886288
BovineHD0100000378	1	1169963	1	1890322
BovineHD0100046875	1	1174652	1	1895011
BovineHD0100000379	1	1178608	1	1898967
BovineHD0100000380	1	1182152	1	1902511
BovineHD0100000381	1	1184963	1	1905322
ARS-BFGL-BAC-31722	1	1189382	1	1909740
BovineHD0100000382	1	1196883	1	1917241
BovineHD0100000383	1	1203162	1	1923521
BovineHD0100000385	1	1215083	1	1935439
BovineHD0100000386	1	1219590	1	1939946
BovineHD0100000387	1	1231455	1	1951811
ARS-BFGL-BAC-6557	1	1234172	1	1954528
BovineHD0100000388	1	1235181	1	1955537
BovineHD0100000389	1	1239925	1	1960281
BovineHD0100000390	1	1245684	1	1966040
BovineHD0100000391	1	1248050	1	1968406
BovineHD0100000392	1	1251706	1	1972062
BovineHD0100000393	1	1255146	1	1975502
BovineHD0100000394	1	1259003	1	1979359
BovineHD0100000395	1	1263154	1	1983510
ARS-BFGL-BAC-7196	1	1264369	1	1984725
BovineHD0100000396	1	1268841	1	1989195
BovineHD0100000397	1	1274363	1	1994717
BovineHD0100000398	1	1277411	1	1997766
BovineHD0100000399	1	1279883	1	2000237
BovineHD0100000400	1	1282813	1	2003168
BovineHD0100000401	1	1283735	1	2004090
BovineHD0100000402	1	1289881	1	2010236
BovineHD0100000403	1	1293788	1	2014143
BovineHD0100000404	1	1295164	1	2015519
BovineHD0100000405	1	1303396	1	2023751
BovineHD0100000406	1	1304562	1	2024917
BovineHD0100046876	1	1308487	1	2028842
ARS-BFGL-BAC-649	1	1312323	1	2032673
BovineHD0100000408	1	1313441	1	2033795
BovineHD0100000409	1	1315780	1	2036130
BovineHD0100000410	1	1317750	1	2038100
BovineHD0100000411	1	1320921	1	2041271
BovineHD0100000412	1	1325295	1	2047484
BovineHD0100000413	1	1329514	1	2051702
BovineHD0100000415	1	1337122	1	2059310
BovineHD0100000417	1	1343061	1	2065249
BovineHD0100000418	1	1346502	1	2068690
BovineHD0100000419	1	1350616	1	2072804
BovineHD0100000420	1	1354333	1	2076521
BovineHD0100000421	1	1357920	1	2080108
BovineHD0100000422	1	1358751	1	2080939
BovineHD0100000423	1	1359381	1	2081569
Hapmap53766-ss46526150	1	1359951	1	2082139
BovineHD0100000424	1	1360857	1	2083045
BovineHD0100000425	1	1362354	1	2084542
BovineHD0100000426	1	1363932	1	2086121
BovineHD0100000427	1	1365372	1	2087561
BovineHD0100000428	1	1366350	1	2088539
BovineHD0100000429	1	1374155	1	2096344
BovineHD4100000006	1	1376932	1	2099121
BovineHD0100000430	1	1379728	1	2101917
ARS-BFGL-NGS-115971	1	1385605	1	2107796
BovineHD0100000432	1	1386893	1	2109084
BovineHD0100046371	1	1389459	1	2111650
BovineHD4100000007	1	1391887	1	2114078
BovineHD0100000433	1	1392537	1	2114728
BovineHD0100000434	1	1397493	1	2119684
BovineHD0100000435	1	1402731	1	2124922
BovineHD0100000436	1	1406152	1	2128341
BovineHD0100000437	1	1411277	1	2133465
BovineHD0100000438	1	1414004	1	2136192
BovineHD0100000439	1	1419261	1	2141449
BovineHD0100000440	1	1422523	1	2144711
BovineHD0100000441	1	1428253	1	2150441
BovineHD0100000442	1	1433438	1	2155626
ARS-BFGL-NGS-62826	1	1436503	1	2158691
BovineHD0100000443	1	1440949	1	2163137
BovineHD4100000009	1	1442463	1	2164651
BovineHD0100000444	1	1445826	1	2168014
BovineHD0100000445	1	1450025	1	2172213
BovineHD0100046877	1	1453815	1	2176003
BovineHD0100000446	1	1457867	1	2180053
BovineHD0100000447	1	1461503	1	2183691
BovineHD0100000449	1	1470297	1	2192489
BovineHD0100000450	1	1473797	1	2195989
BovineHD0100000451	1	1476944	1	2199137
BovineHD0100000452	1	1481461	1	2203654
BovineHD0100000453	1	1485786	1	2207979
BovineHD0100000454	1	1488431	1	2210624
BovineHD0100000455	1	1492106	1	2214296
BovineHD0100000456	1	1495439	1	2217631
BovineHD0100000457	1	1497573	1	2219759
BovineHD0100000458	1	1499126	1	2221312
BovineHD0100000459	1	1506862	1	2229077
BovineHD0100000460	1	1511010	1	2233225
BTA-39394-no-rs	1	1513277	1	2235492
BovineHD0100000462	1	1518514	1	2240729
BovineHD0100000463	1	1519754	1	2241969
BovineHD0100000464	1	1520623	1	2242838
BovineHD0100000465	1	1522167	1	2244381
BovineHD0100000466	1	1523208	1	2245427
BovineHD0100000467	1	1524000	1	2246213
BovineHD0100000468	1	1524605	1	2246818
BovineHD0100000469	1	1525404	1	2247614
BovineHD0100000470	1	1526123	1	2248333
BovineHD0100000471	1	1526720	1	2248930
BovineHD0100000472	1	1528098	1	2250307
BovineHD0100000473	1	1529411	1	2251619
BovineHD0100000474	1	1533049	1	2255252
BovineHD0100000475	1	1534553	1	2256758
BovineHD0100000476	1	1535527	1	2257731
BovineHD0100000478	1	1539361	1	2261566
BovineHD0100000479	1	1540262	1	2262467
BovineHD0100000480	1	1541025	1	2263230
BovineHD0100000481	1	1544163	1	2266365
BovineHD0100000482	1	1549305	1	2271642
BovineHD0100000484	1	1551575	1	2273913
BovineHD0100000485	1	1553171	1	2275507
BovineHD0100000486	1	1554043	1	2276379
BovineHD0100000488	1	1557330	1	2279667
BovineHD0100000489	1	1561012	1	2283350
BovineHD0100000490	1	1562257	1	2284595
BovineHD0100000491	1	1563318	1	2285656
BovineHD0100000492	1	1564118	1	2286456
BovineHD0100000493	1	1565090	1	2287422
BovineHD0100000494	1	1565773	1	2288107
BovineHD0100000495	1	1568515	1	2290833
BovineHD0100000496	1	1569298	1	2291600
BovineHD0100000497	1	1570091	1	2292393
BovineHD0100000498	1	1570903	1	2293205
BovineHD0100000500	1	1572492	1	2294805
BovineHD0100000501	1	1573264	1	2295577
BovineHD0100000503	1	1576426	1	2298740
BovineHD0100000504	1	1576880	1	2299194
BovineHD0100000506	1	1578430	1	2300743
BovineHD0100000507	1	1580650	1	2302955
BovineHD0100000509	1	1581740	1	2304040
BovineHD0100000510	1	1582287	1	2304587
ARS-BFGL-NGS-105306	1	1582828	1	2305128
BovineHD0100000511	1	1585655	1	2307956
BovineHD0100000512	1	1588366	1	2310667
BovineHD0100000513	1	1590885	1	2313186
BovineHD0100046372	1	1597837	1	2321768
BovineHD0100000515	1	1600852	1	2324785
ARS-BFGL-NGS-87636	1	1603944	1	2327877
BovineHD4100000011	1	1604699	1	2328632
BovineHD4100000012	1	1608821	1	2332754
BovineHD0100000516	1	1612202	1	2336135
BovineHD4100000013	1	1616612	1	2340545
BovineHD0100000517	1	1620089	1	2344023
Hapmap24070-BTA-123581	1	1625471	1	2348424
BovineHD0100000519	1	1630187	1	2353140
BovineHD0100000520	1	1634362	1	2357315
BovineHD0100000521	1	1635507	1	2358460
BovineHD0100000522	1	1636265	1	2359218
BovineHD0100000523	1	1640525	1	2363479
BovineHD0100000524	1	1646922	1	2369876
BovineHD0100000525	1	1649359	1	2372646
BovineHD0100000526	1	1650994	1	2374280
BovineHD0100000527	1	1652185	1	2375467
BovineHD0100000528	1	1652863	1	2376145
BovineHD0100000529	1	1654438	1	2377720
BovineHD0100000530	1	1655391	1	2378673
BovineHD0100000531	1	1656392	1	2379674
BovineHD0100000532	1	1660818	1	2384097
BovineHD0100000533	1	1664406	1	2387687
BovineHD0100000534	1	1665136	1	2388417
BovineHD0100000535	1	1666781	1	2390062
BovineHD0100000536	1	1670513	1	2393796
BovineHD0100000537	1	1672232	1	2395515
BovineHD0100000538	1	1673501	1	2396784
BovineHD0100000539	1	1680809	1	2404092
BovineHD0100000540	1	1684495	1	2407778
BovineHD0100000541	1	1689904	1	2413187
BovineHD0100000542	1	1693164	1	2416447
BovineHD0100000543	1	1699126	1	2422438
BovineHD0100000544	1	1702350	1	2425663
BovineHD0100000545	1	1705917	1	2429192
BovineHD0100000546	1	1709454	1	2432729
ARS-BFGL-BAC-754	1	1712261	1	2435536
BovineHD0100000547	1	1714249	1	2437524
BovineHD0100000548	1	1717589	1	2440864
BovineHD0100000549	1	1721777	1	2445051
BovineHD0100000550	1	1725064	1	2448336
BovineHD0100000551	1	1728748	1	2452019
BovineHD0100000552	1	1732215	1	2455486
ARS-BFGL-BAC-4401	1	1735779	1	2459049
BovineHD0100000553	1	1739018	1	2462288
BovineHD0100000554	1	1742738	1	2465308
BovineHD0100000555	1	1745877	1	2468447
BovineHD0100000556	1	1750037	1	2472607
BovineHD0100000557	1	1753743	1	2476313
BovineHD0100000558	1	1757074	1	2479646
ARS-BFGL-BAC-13059	1	1760113	1	2482685
BovineHD0100000559	1	1762086	1	2484658
BovineHD0100000560	1	1768371	1	2490945
BovineHD0100000561	1	1772465	1	2495039
ARS-BFGL-BAC-14930	1	1782724	1	2505294
BovineHD0100000564	1	1784589	1	2507159
BovineHD0100000566	1	1793864	1	2516434
BovineHD0100000567	1	1798406	1	2520976
BovineHD0100000568	1	1801600	1	2524170
ARS-BFGL-BAC-15552	1	1805584	1	2528158
BovineHD0100000569	1	1808829	1	2531404
BovineHD0100000570	1	1812508	1	2535083
BovineHD0100000571	1	1817614	1	2540189
BovineHD0100000572	1	1821474	1	2544048
BovineHD0100000573	1	1825988	1	2548682
BovineHD0100000575	1	1834883	1	2557583
BovineHD0100000576	1	1839058	1	2561758
BovineHD0100000577	1	1842040	1	2564740
ARS-BFGL-NGS-11433	1	1851399	1	2574098
BovineHD0100000580	1	1859264	1	2581964
BovineHD0100000582	1	1865510	1	2588210
BovineHD0100000583	1	1868271	1	2589312
BovineHD0100000584	1	1871321	1	2592362
BovineHD0100000585	1	1873922	1	2594963
BovineHD0100000586	1	1880957	1	2601998
BovineHD0100000587	1	1882332	1	2603369
BovineHD0100000588	1	1883632	1	2604669
BovineHD0100000589	1	1885789	1	2606824
BovineHD0100000590	1	1886547	1	2607582
BovineHD0100000591	1	1887295	1	2608332
BovineHD0100000592	1	1889540	1	2610578
BovineHD0100000593	1	1893592	1	2614630
ARS-BFGL-NGS-25183	1	1896112	1	2617150
BovineHD0100000595	1	1905048	1	2624808
BovineHD4100000014	1	1906755	1	2626516
BovineHD0100000596	1	1909391	1	2629152
BovineHD0100000597	1	1913642	1	2633403
BovineHD0100000598	1	1917478	1	2637239
ARS-BFGL-NGS-76349	1	1921756	1	2641517
BovineHD0100000599	1	1925652	1	2645413
BovineHD0100000600	1	1932924	1	2652685
BovineHD0100000601	1	1939015	1	2658776
BovineHD0100000602	1	1946708	1	2666469
BovineHD0100000603	1	1950638	1	2670399
ARS-BFGL-BAC-16253	1	1953465	1	2673226
BovineHD0100000604	1	1958832	1	2678593
BovineHD0100000605	1	1964495	1	2684256
BovineHD0100000606	1	1967669	1	2687430
BovineHD0100000607	1	1972195	1	2691956
BovineHD0100000608	1	1975754	1	2695515
BovineHD0100000609	1	1979142	1	2698904
BovineHD0100000610	1	1979693	1	2699455
ARS-BFGL-BAC-7317	1	1983902	1	2703664
BovineHD0100000611	1	1987926	1	2707688
BovineHD0100000612	1	1991039	1	2710801
BovineHD0100000613	1	1995000	1	2714762
BovineHD0100000614	1	1999880	1	2719642
BovineHD0100000616	1	2009127	1	2728889
BovineHD0100000617	1	2013422	1	2733184
ARS-BFGL-BAC-11152	1	2013659	1	2733421
BovineHD0100000618	1	2018403	1	2738165
BovineHD0100000619	1	2023687	1	2743449
BovineHD0100000620	1	2026471	1	2746233
BovineHD0100000621	1	2029351	1	2749113
BovineHD0100000622	1	2030611	1	2750373
BovineHD0100000623	1	2031157	1	2750919
BovineHD0100000624	1	2031939	1	2751701
BovineHD0100000625	1	2032837	1	2752599
BovineHD0100000626	1	2034705	1	2754467
[truncated: 716,877 more rows]
